# Supplementary material for: Metabolic GWAS of elite athletes reveals novel genetically-influenced metabolites associated with athletic performance
Source: Sci Rep. 2019 Dec 27;9:19889. doi: 10.1038/s41598-019-56496-7 (PMC6934758; doi:10.1038/s41598-019-56496-7)
Supplement: Supplementary file 2 — Supplementary Dataset 1 [file 41598_2019_56496_MOESM2_ESM.xlsx]

## Sheet: Table S1
Table S1. Distribution of recruited athletes according to their sports disciplines (M: Male, F: Female)
Moderate Endurance	High Endurance
(< 70% VO2max) (n=61)	(>70% VO2max) (n=429)
Judo (3M)	Boxing (3M/14F)	Heptathlon (1M)
Rugby (16M)	Kayaking (1F)	Rowing (6M/6F)
Wrestling (2M)	Athletics middle distance (2M)	Skiing Cross Country (1M)
Volleyball (1M)	Swim (20M/17F)	Cycling (31M/4F)
Athletics (15M/22F)	Hockey (1F)	Basketball (3M)
Baseball (2M)	Tennis (1M/1F)	Soccer (315M)
	Athletic-Long-Distance-Marathon (2M)
cis-4-decenoylcarnitine (C10:1)	0.0978168	0.0079187	-0.0680368	0.054095
ethylmalonate	0.0933204	0.00798617	0.430451	0.054095
sphingomyelin (d18:0/20:0, d16:0/22:0)*	0.0673923	0.00827484	-0.0458727	0.0555265
dihomo-linolenoylcarnitine (20:3n3 or 6)*	0.0814349	0.00868569	-0.0540907	0.0577438
leukotriene B5	0.0955096	0.00884371	-0.0628523	0.0582549
ceramide (d18:2/24:1, d18:1/24:2)*	0.0508056	0.00906014	0.232168	0.0586224
3-hydroxypyridine sulfate	0.141587	0.00906279	0.647003	0.0586224
ceramide (d18:1/20:0, d16:1/22:0, d20:1/18:0)*	0.0527245	0.00917886	0.240702	0.0588431
aconitate [cis or trans]	0.0545375	0.00953647	0.248263	0.0605708
3-hydroxysebacate	0.109076	0.00961708	0.496217	0.0605708
1,7-dimethylurate	0.12859	0.0109917	0.57903	0.0686268
stearoylcarnitine (C18)	0.0595468	0.0118318	-0.0331769	0.073235
adenine	0.088996	0.0123399	0.397121	0.0751426
4-hydroxyphenylpyruvate	0.112768	0.0123493	0.503167	0.0751426
methylsuccinate	0.0652934	0.0132451	0.289712	0.0799156
alpha-hydroxyisocaproate	0.0600498	0.0143595	0.264706	0.085425
homoarginine	0.0656503	0.0143961	-0.0319888	0.085425
caproate (6:0)	0.07998	0.0147955	-0.0381811	0.087075
hydroquinone sulfate	0.114514	0.0155081	0.501599	0.0896092
prolylglycine	0.089173	0.015565	-0.0409299	0.0896092
guanidinosuccinate	0.0946438	0.0156005	0.414359	0.0896092
12-HHTrE	0.131117	0.0162174	-0.0582187	0.0924134
1-(1-enyl-palmitoyl)-2-oleoyl-GPC (P-16:0/18:1)*	0.0416735	0.016447	0.181647	0.0929839
3-methylxanthine	0.110349	0.0173242	0.478884	0.0971779
N-formylmethionine	0.0609916	0.0178329	0.264035	0.0987116
hippurate	0.116821	0.0178726	0.505626	0.0987116
methyl indole-3-acetate	0.115958	0.0183063	0.500863	0.100336
isoursodeoxycholate	0.125864	0.0188848	-0.0488143	0.102335
taurochenodeoxycholate	0.127023	0.0189562	-0.0490854	0.102335
docosahexaenoylcarnitine (C22:6)*	0.0719523	0.0192098	-0.0274476	0.102577
palmitoylcarnitine (C16)	0.0588542	0.0192867	-0.0223633	0.102577
piperine	0.152562	0.0195561	-0.0571793	0.103245
5-HETE	0.0815037	0.0206645	-0.0288601	0.1083
inosine	0.124689	0.0208715	0.532457	0.108592
tartronate (hydroxymalonate)	0.0619895	0.0211066	0.264449	0.109025
S-methylmethionine	0.168112	0.0213012	-0.0576015	0.109245
3-hydroxyhippurate	0.132852	0.022018	0.564625	0.11212
S-1-pyrroline-5-carboxylate	0.0618602	0.0223507	-0.0200668	0.113013
caffeine	0.144781	0.0230581	0.612775	0.115774
1-palmitoyl-2-linoleoyl-GPE (16:0/18:2)	0.078908	0.0237019	0.333141	0.117433
2-hydroxyphenylacetate	0.0779725	0.0237156	0.329174	0.117433
isoleucine	0.0425529	0.0239917	-0.0126509	0.117577
acisoga	0.11067	0.0240722	0.466578	0.117577
caprylate (8:0)	0.114717	0.0246338	0.482622	0.119507
3-methyl-2-oxobutyrate	0.095769	0.0257467	0.40127	0.124068
N-acetyl-aspartyl-glutamate (NAAG)	0.078915	0.026058	0.330284	0.124731
tyrosine	0.0365733	0.0284759	-0.00843759	0.135402
1-palmitoyl-2-palmitoleoyl-GPC (16:0/16:1)*	0.0685718	0.0294859	0.283674	0.139282
salicyluric glucuronide*	0.352125	0.0301897	-0.0731113	0.140416
valine	0.0390752	0.0302448	-0.00808489	0.140416
gluconate	0.0758728	0.0303126	0.313047	0.140416
3-(3-hydroxyphenyl)propionate	0.124914	0.031412	0.51362	0.144576
3-hydroxy-2-ethylpropionate	0.0606396	0.0321735	0.248756	0.14497
ximenoylcarnitine (C26:1)*	0.061419	0.0321927	-0.011181	0.14497
glycodeoxycholate	0.148002	0.032299	-0.026748	0.14497
octanoylcarnitine (C8)	0.0977535	0.0323052	-0.0176591	0.14497
1,2,3-benzenetriol sulfate (2)	0.155661	0.0326285	0.63768	0.145511
1-linolenoylglycerol (18:3)	0.090246	0.0333786	-0.0151194	0.147937
salicylate	0.108597	0.0336342	-0.0178605	0.148156
N-acetylarginine	0.0699685	0.0339807	-0.0112185	0.148769
N-acetylglucosamine/N-acetylgalactosamine	0.0502161	0.0345028	-0.00774245	0.150139
3-methoxycatechol sulfate (1)	0.12588	0.0351271	0.511936	0.151551
2,3-dihydroxyisovalerate	0.129073	0.0352494	-0.0187825	0.151551
succinate	0.107112	0.0358425	-0.0148613	0.153184
carboxyibuprofen	0.921537	0.0367721	-0.118253	0.156227
N-acetyltryptophan	0.0768332	0.0385986	-0.00833462	0.163022
paraxanthine	0.125942	0.0402874	0.505122	0.167612
sebacate (decanedioate)	0.109802	0.0403642	0.440304	0.167612
15-methylpalmitate	0.0861055	0.0403857	0.345261	0.167612
arabonate/xylonate	0.0615699	0.0412094	0.246365	0.170048
1-stearoyl-2-linoleoyl-GPI (18:0/18:2)	0.0542451	0.0434365	-0.00322891	0.177254
adrenate (22:4n6)	0.0768564	0.0434494	-0.00456527	0.177254
benzoate	0.064082	0.04374	-0.00362766	0.177431
2-arachidonoylglycerol (20:4)	0.0839307	0.0448279	0.332888	0.179903
N-acetylserine	0.0384009	0.0448505	-0.0017699	0.179903
hexanoylcarnitine (C6)	0.0830877	0.0467283	-0.00239218	0.186394
N-acetylneuraminate	0.0597414	0.0473846	-0.00136702	0.187656
6-hydroxyindole sulfate	0.0999641	0.0477968	0.393772	0.187656
tryptophan	0.0372224	0.0480313	-0.000637523	0.187656
citraconate/glutaconate	0.102437	0.04809	0.403247	0.187656
gamma-glutamylglutamine	0.0892213	0.0496021	0.350046	0.191334
stearoyl-arachidonoyl-glycerol (18:0/20:4) [2]*	0.0647216	0.0497579	-0.000134309	0.191334
1-palmitoyl-2-oleoyl-GPE (16:0/18:1)	0.075145	0.0499408	0.294601	0.191334
1-(1-enyl-palmitoyl)-2-linoleoyl-GPC (P-16:0/18:2)*	0.0457231	0.0503216	0.179106	0.191334
beta-alanine	0.0840007	0.0504574	0.000327415	0.191334
lignoceroylcarnitine (C24)*	0.0692046	0.050641	0.000377465	0.191334
13-HODE + 9-HODE	0.0905973	0.0509547	0.000734077	0.191334
serotonin	0.0939585	0.0511646	0.367384	0.191334
thioproline	0.0864473	0.0519657	0.337437	0.193281
1-oleoyl-GPC (18:1)	0.0325489	0.0522236	0.126981	0.193281
sphingomyelin (d18:2/23:0, d18:1/23:1, d17:1/24:1)*	0.0392166	0.0529263	0.152768	0.194877
oxalate (ethanedioate)	0.0508618	0.0533951	0.00143696	0.195177
succinylcarnitine (C4-DC)	0.0692828	0.0535513	0.0020449	0.195177
cysteine	0.0786418	0.0541617	0.305563	0.195832
2-hydroxyoctanoate	0.0788221	0.0542765	0.306191	0.195832
1-palmitoyl-2-arachidonoyl-GPE (16:0/20:4)*	0.0682429	0.0559666	0.264186	0.20092
decanoylcarnitine (C10)	0.102192	0.056853	0.0056742	0.203079
1-palmitoleoyl-GPA (16:1)*	0.10412	0.0571337	0.402139	0.203079
sphinganine-1-phosphate	0.0588175	0.0576655	0.00363089	0.20396
kynurenine	0.0419521	0.0582317	0.16168	0.204953
cysteine sulfinic acid	0.0856677	0.0605589	0.00713281	0.210769
S-methylcysteine sulfoxide	0.0940216	0.0607521	0.0079607	0.210769
1-stearoyl-2-arachidonoyl-GPC (18:0/20:4)	0.0343352	0.0609551	0.00295774	0.210769
glucuronate	0.107377	0.0610584	0.411578	0.210769
hypoxanthine	0.0770458	0.0617993	0.294908	0.211657
nicotinamide	0.0974952	0.0619053	0.00906611	0.211657
tetradecanedioate	0.106642	0.062283	0.407826	0.211939
1-stearoyl-GPS (18:0)*	0.106428	0.062979	0.0107092	0.213297
phenylpyruvate	0.104462	0.0643729	0.397953	0.216994
gentisate	0.174885	0.0668492	0.663279	0.224289
3-hydroxylaurate	0.112305	0.0678694	0.425169	0.226652
caprate (10:0)	0.0973353	0.0691894	0.36765	0.229211
1-palmitoyl-2-oleoyl-GPC (16:0/18:1)	0.0314913	0.0692741	0.11893	0.229211
umbelliferone sulfate	0.140581	0.0699419	0.530308	0.230359
1-linoleoyl-2-linolenoyl-GPC (18:2/18:3)*	0.0806816	0.0711797	0.0125568	0.233365
sphingomyelin (d18:1/21:0, d17:1/22:0, d16:1/23:0)*	0.0477555	0.0724067	0.179394	0.235759
7-methylxanthine	0.111203	0.0725664	0.417623	0.235759
S-allylcysteine	0.225561	0.0744183	0.0396832	0.239676
arabitol/xylitol	0.0586275	0.0746059	0.219434	0.239676
3-hydroxybutyrylcarnitine (2)	0.08385	0.0747737	0.313751	0.239676
deoxycholate	0.118219	0.0764792	0.0222811	0.244054
leucine	0.0427127	0.0769986	0.00818337	0.244624
dimethylglycine	0.052003	0.0779846	0.0102686	0.246665
3beta,7alpha-dihydroxy-5-cholestenoate	0.0718179	0.0792451	0.0147141	0.249553
3-hydroxydecanoate	0.0853086	0.0813186	0.315902	0.254964
sulfate*	0.036616	0.0821101	0.00810649	0.256038
gamma-glutamyl-alpha-lysine	0.0671359	0.0823744	0.014964	0.256038
orotate	0.067097	0.0831344	0.0152432	0.257066
stachydrine	0.130842	0.083421	0.0299355	0.257066
5-HEPE	0.0956397	0.0840556	0.0222209	0.257914
lactosyl-N-nervonoyl-sphingosine (d18:1/24:1)*	0.0537829	0.0851188	0.198012	0.260065
hydantoin-5-propionic acid	0.103268	0.085988	0.0250954	0.261607
beta-cryptoxanthin	0.140006	0.0896922	0.511999	0.271726
4-vinylguaiacol sulfate	0.1518	0.0905551	0.55444	0.27244
5-oxoproline	0.0521609	0.0909577	0.0140624	0.27244
diacylglycerol (16:1/18:2 [2], 16:0/18:3 [1])*	0.122359	0.0910663	0.0330572	0.27244
sphinganine	0.0817931	0.0922315	0.29803	0.274781
N-palmitoyl-sphingadienine (d18:2/16:0)*	0.0531684	0.0931808	0.19347	0.276462
cysteinylglycine	0.135456	0.0949464	0.491682	0.278054
3-indoxyl sulfate	0.0940307	0.0951116	0.341237	0.278054
heptanoate (7:0)	0.0875719	0.0952424	0.0255355	0.278054
1-oleoylglycerol (18:1)	0.0881242	0.0952664	0.0257072	0.278054
sphingomyelin (d18:2/23:1)*	0.0458735	0.0962781	0.166206	0.279869
ectoine	0.130297	0.0987202	0.0402452	0.285495
guanosine	0.111812	0.0990088	0.4036	0.285495
leucylalanine	0.108704	0.103548	0.0360973	0.297388
N6-acetyllysine	0.0671251	0.105212	0.0228139	0.300966
myristoyl dihydrosphingomyelin (d18:0/14:0)*	0.0523629	0.107575	0.186891	0.305788
ursodeoxycholate	0.136341	0.10775	0.0479341	0.305788
tauro-beta-muricholate	0.142067	0.108208	0.50665	0.305879
17-methylstearate	0.0739332	0.108892	0.263436	0.306604
lactate	0.0533154	0.11137	0.189378	0.312359
1-linoleoyl-GPG (18:2)*	0.0713084	0.111985	0.0264289	0.31286
3-methyl catechol sulfate (2)	0.155185	0.113642	0.549665	0.314563
glycocholate	0.120522	0.113662	0.0455595	0.314563
sphingomyelin (d18:2/14:0, d18:1/14:1)*	0.053851	0.113908	0.190677	0.314563
laurylcarnitine (C12)	0.0982317	0.115475	0.0379086	0.317667
2'-O-methylcytidine	0.141157	0.11684	0.498021	0.319992
glutarylcarnitine (C5-DC)	0.0660975	0.117262	0.233082	0.319992
beta-citrylglutamate	0.0743974	0.117657	0.0294078	0.319992
quinolinate	0.0866526	0.118844	0.0346887	0.322
N-stearoyl-sphingosine (d18:1/18:0)*	0.0569968	0.119925	0.200347	0.323708
margaroylcarnitine*	0.0707336	0.123255	0.0296169	0.330356
N6-carbamoylthreonyladenosine	0.0476854	0.123643	0.166881	0.330356
1-(1-enyl-palmitoyl)-2-palmitoleoyl-GPC (P-16:0/16:1)*	0.0520979	0.123768	0.182296	0.330356
N-methylpipecolate	0.110769	0.124619	0.387209	0.331394
androstenediol (3alpha, 17alpha) monosulfate (3)	0.0843555	0.12597	0.294414	0.333177
4-methyl-2-oxopentanoate	0.0800926	0.126724	0.279292	0.333177
bilirubin (E,E)*	0.133274	0.127137	0.464519	0.333177
p-cresol-glucuronide*	0.141814	0.127146	0.0616193	0.333177
N-methylproline	0.13317	0.128524	0.0585971	0.335565
malate	0.068323	0.130476	0.237231	0.338716
oleoyl-arachidonoyl-glycerol (18:1/20:4) [2]*	0.0780539	0.130795	0.0350454	0.338716
trans-urocanate	0.0712177	0.131146	0.0320742	0.338716
1-(1-enyl-stearoyl)-2-arachidonoyl-GPE (P-18:0/20:4)*	0.0674398	0.131797	0.0305443	0.339178
succinimide	0.0648358	0.132868	0.224517	0.339695
3,7-dimethylurate	0.114182	0.133223	0.395239	0.339695
cerotoylcarnitine (C26)*	0.0556014	0.133458	0.0255412	0.339695
eugenol sulfate	0.139333	0.133891	0.0642367	0.339695
gamma-glutamylhistidine	0.0610373	0.13477	0.0283462	0.34072
2-hydroxystearate	0.0486803	0.136114	0.167966	0.342912
ribonate	0.0617634	0.139201	0.212388	0.349463
maltose	0.103997	0.140987	0.0507336	0.352561
sphingomyelin (d17:2/16:0, d18:2/15:0)*	0.0526216	0.141417	0.180518	0.352561
palmitoyl-oleoyl-glycerol (16:0/18:1) [2]*	0.0876782	0.143493	0.043581	0.356497
azelate (nonanedioate)	0.0836923	0.14434	0.286209	0.357366
1-arachidonylglycerol (20:4)	0.082243	0.145991	0.280761	0.360212
uridine	0.0487202	0.147791	0.166006	0.363405
myristoleoylcarnitine (C14:1)*	0.102051	0.151652	0.0537039	0.371625
2-ethylphenylsulfate	0.227726	0.153054	0.771716	0.373071
propionylglycine	0.0843335	0.153281	0.285722	0.373071
3-methyl catechol sulfate (1)	0.135184	0.154176	0.457585	0.37398
taurocholate	0.132312	0.154873	0.0711094	0.374408
glycerophosphorylcholine (GPC)	0.0650159	0.156171	0.219626	0.375196
glycochenodeoxycholate glucuronide (1)	0.114407	0.156245	0.0620256	0.375196
10-undecenoate (11:1n1)	0.0889261	0.158775	0.048977	0.379302
biliverdin	0.0969446	0.159011	0.326545	0.379302
sedoheptulose	0.0918923	0.160922	0.308937	0.382511
2-hydroxyglutarate	0.0588508	0.161556	0.197728	0.382511
N-acetylmethionine	0.0838803	0.161955	0.0470934	0.382511
homocitrulline	0.0902211	0.163474	0.0511085	0.382691
1-dihomo-linolenylglycerol (20:3)	0.096153	0.163591	0.322407	0.382691
linoleoyl-arachidonoyl-glycerol (18:2/20:4) [2]*	0.0949686	0.16363	0.0538469	0.382691
5,6-dihydrothymine	0.0556734	0.164454	0.0317182	0.382896
trigonelline (N'-methylnicotinate)	0.118141	0.164784	0.395668	0.382896
1-stearoyl-2-oleoyl-GPC (18:0/18:1)	0.0430818	0.168108	0.143819	0.386327
3-methylhistidine	0.129359	0.16811	0.0752434	0.386327
spermidine	0.108819	0.169013	0.0636136	0.386327
1-palmitoyl-2-oleoyl-GPI (16:0/18:1)*	0.0609636	0.169069	0.203324	0.386327
palmitoleoyl-arachidonoyl-glycerol (16:1/20:4) [2]*	0.118175	0.169842	0.0693986	0.386327
1-palmitoyl-GPE (16:0)	0.0515656	0.169868	0.171847	0.386327
C-glycosyltryptophan	0.0488428	0.170027	0.162748	0.386327
1-palmitoleoyl-GPC (16:1)*	0.0488238	0.171656	0.16243	0.388798
1-oleoyl-2-linoleoyl-GPE (18:1/18:2)*	0.0918145	0.172415	0.305233	0.389289
beta-sitosterol	0.088038	0.174612	0.292066	0.392313
phosphate	0.081299	0.174847	0.0490371	0.392313
1-palmitoyl-2-stearoyl-GPC (16:0/18:0)	0.0353016	0.175494	0.0213647	0.392539
1-(1-enyl-palmitoyl)-2-arachidonoyl-GPC (P-16:0/20:4)*	0.0491794	0.177575	0.0300832	0.395959
3-methoxytyrosine	0.045774	0.179436	0.0282641	0.398871
oleoyl-arachidonoyl-glycerol (18:1/20:4) [1]*	0.0716527	0.180902	0.0445666	0.400888
hexadecanedioate	0.0996113	0.18205	0.328163	0.402058
N-palmitoyltaurine	0.0903904	0.18255	0.0566766	0.402058
erythritol	0.0924902	0.183553	0.30428	0.403031
vanillic alcohol sulfate	0.151475	0.186518	0.496977	0.408292
butyrylcarnitine (C4)	0.13195	0.188278	0.432222	0.410461
gamma-glutamylalanine	0.107786	0.189068	0.352817	0.410461
1-stearoyl-GPC (18:0)	0.0315175	0.189224	0.0203945	0.410461
2-methylbutyrylcarnitine (C5)	0.0722921	0.189845	0.0469122	0.410568
sphingomyelin (d18:2/21:0, d16:2/23:0)*	0.0471764	0.191962	0.15402	0.4139
3-methyl-2-oxovalerate	0.0709051	0.193574	0.231154	0.416126
sphingomyelin (d18:1/25:0, d19:0/24:1, d20:1/23:0, d19:1/24:0)*	0.0625096	0.194429	0.0414049	0.416717
N-acetylphenylalanine	0.0684624	0.198389	0.0461307	0.423587
5-acetylamino-6-formylamino-3-methyluracil	0.137159	0.199098	0.444958	0.423587
methyl-4-hydroxybenzoate sulfate	0.146791	0.199404	0.476075	0.423587
pimelate (heptanedioate)	0.0887699	0.200777	0.0604189	0.425245
arachidoylcarnitine (C20)*	0.0975332	0.203115	0.0670284	0.428931
glycosyl ceramide (d18:1/23:1, d17:1/24:1)*	0.0853417	0.208865	0.274515	0.439064
lysine	0.0369693	0.209137	0.0260271	0.439064
myristoylcarnitine (C14)	0.0792449	0.21214	0.0564432	0.439434
1-stearoyl-GPE (18:0)	0.0450891	0.212205	0.144623	0.439434
phenylacetate	0.109755	0.212229	0.352031	0.439434
cysteine-glutathione disulfide	0.135701	0.212283	0.435229	0.439434
2-palmitoyl-GPC (16:0)*	0.0542822	0.21294	0.0387816	0.439434
N-acetylisoleucine	0.0677821	0.212985	0.0484346	0.439434
1-arachidonoyl-GPI (20:4)*	0.0704493	0.215589	0.0508377	0.44286
linoleate (18:2n6)	0.0788606	0.215879	0.0569692	0.44286
mannitol/sorbitol	0.121225	0.216878	0.387293	0.443642
adrenoylcarnitine (C22:4)*	0.0995739	0.219563	0.0729152	0.447858
histidylalanine	0.0979487	0.225962	0.0733772	0.459377
cys-gly, oxidized	0.123519	0.22649	0.391483	0.459377
mannose	0.0617351	0.230499	0.0469735	0.466192
4-hydroxyphenylacetate	0.137369	0.232972	0.433084	0.469871
2-methoxyresorcinol sulfate	0.20316	0.236649	0.638607	0.47595
indoleacetylglutamine	0.109557	0.238301	0.343924	0.477934
N-palmitoyl-sphinganine (d18:0/16:0)	0.0707616	0.241248	0.0557665	0.482495
1,2-dipalmitoyl-GPE (16:0/16:0)*	0.0831792	0.243241	0.260092	0.485036
myristoleate (14:1n5)	0.112829	0.243869	0.352629	0.485036
1-(1-enyl-palmitoyl)-GPE (P-16:0)*	0.0557626	0.246026	0.0446049	0.487974
cystathionine	0.113937	0.248916	0.0919442	0.492346
leucylglycine	0.108027	0.253091	0.0882677	0.498334
2-myristoylglycerol (14:0)	0.10651	0.253331	0.330423	0.498334
pregnanediol-3-glucuronide	0.094974	0.256785	0.293848	0.503747
1-stearoyl-2-linoleoyl-GPC (18:0/18:2)*	0.0280417	0.261216	0.0234553	0.509668
aspartate	0.0411046	0.261223	0.0343823	0.509668
indoleacetate	0.0808359	0.263123	0.248894	0.511985
1-palmitoyl-GPG (16:0)*	0.0767229	0.269292	0.0656188	0.522572
glycodeoxycholate sulfate	0.123201	0.270378	0.37726	0.523265
sphingosine	0.078189	0.272214	0.239097	0.525403
serine	0.0282785	0.273662	0.0244693	0.526065
erythronate*	0.0385228	0.274023	0.117641	0.526065
tricosanoyl sphingomyelin (d18:1/23:0)*	0.0438094	0.281112	0.133084	0.538058
17alpha-hydroxypregnenolone 3-sulfate	0.111256	0.282408	0.0984655	0.538058
phenylalanylglycine	0.0821819	0.282518	0.0727543	0.538058
dodecanedioate	0.105858	0.289462	0.319614	0.549825
7-alpha-hydroxy-3-oxo-4-cholestenoate (7-Hoca)	0.0504361	0.292454	0.0457562	0.554042
oleoylcholine	0.0916905	0.293861	0.275957	0.555222
tyramine O-sulfate	0.133718	0.294624	0.121941	0.555222
betaine	0.0361813	0.296451	0.0331381	0.556368
lanthionine	0.10475	0.296781	0.0960138	0.556368
3-hydroxy-3-methylglutarate	0.0722059	0.299349	0.216458	0.557012
3-phenylpropionate (hydrocinnamate)	0.115697	0.300202	0.346624	0.557012
1-palmitoyl-2-linoleoyl-GPI (16:0/18:2)	0.0744115	0.300379	0.0687817	0.557012
docosadienoate (22:2n6)	0.0809273	0.300578	0.0748391	0.557012
N-acetylglutamine	0.0766995	0.301004	0.229657	0.557012
5alpha-androstan-3beta,17alpha-diol disulfate	0.122287	0.302534	0.365758	0.558405
2-hydroxydecanoate	0.078963	0.305292	0.235714	0.562051
4-methylcatechol sulfate	0.121366	0.308284	0.361523	0.566107
5alpha-androstan-3alpha,17beta-diol monosulfate (2)	0.138138	0.311467	0.130929	0.570493
palmitoyl-arachidonoyl-glycerol (16:0/20:4) [2]*	0.0913287	0.312672	0.0867927	0.571243
hexanoylglutamine	0.112121	0.314898	0.332434	0.57385
cholate	0.139527	0.315867	0.133525	0.574159
N2,N2-dimethylguanosine	0.0396315	0.316762	0.117353	0.574331
2-oxoarginine*	0.0939104	0.3192	0.277605	0.575668
theobromine	0.12337	0.319875	0.364519	0.575668
saccharin	0.297137	0.320661	0.877465	0.575668
linoleoyl-arachidonoyl-glycerol (18:2/20:4) [1]*	0.0876512	0.321047	0.0848162	0.575668
pentadecanoate (15:0)	0.070348	0.322091	0.207536	0.575668
N-formylanthranilic acid	0.0803585	0.32231	0.237032	0.575668
2-aminophenol sulfate	0.120144	0.32486	0.353763	0.57862
androstenediol (3beta,17beta) disulfate (1)	0.0797817	0.325575	0.2348	0.57862
threonine	0.0400427	0.327949	0.0393104	0.581401
dihomo-linolenate (20:3n3 or n6)	0.0656468	0.330636	0.192529	0.584076
3-methoxycatechol sulfate (2)	0.131569	0.331085	0.385746	0.584076
histidine	0.033658	0.334025	0.0334535	0.586608
ribitol	0.0709418	0.334154	0.207558	0.586608
N-formylphenylalanine	0.0740052	0.338586	0.0742273	0.592938
creatine	0.0945626	0.341471	0.0953855	0.596104
homostachydrine*	0.0891727	0.342054	0.2595	0.596104
3b-hydroxy-5-cholenoic acid	0.119153	0.343309	0.12062	0.596842
o-cresol sulfate	0.0859383	0.355289	0.0889965	0.616178
dihomo-linolenoyl-choline	0.103717	0.363033	0.297623	0.628091
N-palmitoyl-sphingosine (d18:1/16:0)	0.044482	0.367193	0.127294	0.633761
2-oleoylglycerol (18:1)	0.106338	0.369163	0.112922	0.634311
12,13-DiHOME	0.0917037	0.369278	0.26207	0.634311
ornithine	0.043111	0.370485	0.0458873	0.634473
5-methyluridine (ribothymidine)	0.052584	0.371596	0.150046	0.634473
caffeic acid sulfate	0.138457	0.372094	0.394952	0.634473
glycolithocholate	0.159016	0.373576	0.453156	0.634473
N-acetylproline	0.0748772	0.373791	0.0801612	0.634473
pseudouridine	0.0467942	0.375024	0.133226	0.635065
1-(1-enyl-palmitoyl)-2-oleoyl-GPE (P-16:0/18:1)*	0.0530048	0.379228	0.150496	0.639426
10-nonadecenoate (19:1n9)	0.0946275	0.379381	0.268648	0.639426
xylose	0.132287	0.383597	0.374538	0.645017
1-palmitoylglycerol (16:0)	0.0833955	0.38777	0.0914261	0.650511
DSGEGDFXAEGGGVR*	0.129682	0.395134	0.364445	0.661319
N-acetyl-1-methylhistidine*	0.101926	0.397953	0.113615	0.664224
1-stearoyl-GPI (18:0)	0.0805529	0.399478	0.0900106	0.664224
phenylacetylcarnitine	0.1629	0.399645	0.182075	0.664224
N-acetylalanine	0.0483297	0.401216	0.0541541	0.664308
1,2-dilinoleoyl-GPC (18:2/18:2)	0.0523422	0.40302	0.14636	0.664308
1-(1-enyl-palmitoyl)-2-arachidonoyl-GPE (P-16:0/20:4)*	0.0637614	0.40347	0.0717012	0.664308
1-linoleoyl-GPE (18:2)*	0.0685104	0.403767	0.191478	0.664308
palmitoyl-arachidonoyl-glycerol (16:0/20:4) [1]*	0.109422	0.405237	0.123391	0.664308
3beta-hydroxy-5-cholestenoate	0.0625307	0.405246	0.174601	0.664308
propionylcarnitine (C3)	0.0765869	0.413563	0.087487	0.676295
N2-acetyllysine	0.105194	0.414767	0.291965	0.676295
pimeloylcarnitine/3-methyladipoylcarnitine (C7-DC)	0.0877824	0.415384	0.243545	0.676295
1-pentadecanoylglycerol (15:0)	0.091909	0.41732	0.254684	0.677909
sphingomyelin (d18:1/17:0, d17:1/18:0, d19:1/16:0)	0.0370654	0.418891	0.0426851	0.677938
sphingomyelin (d18:1/22:1, d18:2/22:0, d16:1/24:1)*	0.0275051	0.420202	0.0760799	0.677938
1-linoleoyl-GPC (18:2)	0.0378312	0.420594	0.104617	0.677938
N-acetyl-beta-alanine	0.0509599	0.421115	0.0588829	0.677938
androstenediol (3beta,17beta) monosulfate (2)	0.0835022	0.423639	0.230473	0.679925
4-hydroxychlorothalonil	0.0748631	0.424676	0.206495	0.679925
stearoyl sphingomyelin (d18:1/18:0)	0.0362904	0.42519	0.0421881	0.679925
5alpha-pregnan-3(alpha or beta),20beta-diol disulfate	0.121296	0.429449	0.141895	0.683684
threonylphenylalanine	0.103362	0.430318	0.284103	0.683684
sphingomyelin (d18:2/24:1, d18:1/24:2)*	0.0270478	0.431086	0.031717	0.683684
arachidate (20:0)	0.0569851	0.432819	0.0669909	0.683684
choline	0.0370179	0.432872	0.0435211	0.683684
sphingomyelin (d18:2/24:2)*	0.0401993	0.433394	0.110281	0.683684
orotidine	0.0527461	0.434713	0.0621777	0.683684
2-stearoyl-GPE (18:0)*	0.0627258	0.435158	0.171891	0.683684
asparagine	0.0377908	0.439338	0.0448445	0.688743
sarcosine	0.0622687	0.440813	0.0740463	0.68953
citrulline	0.0474329	0.44176	0.0564803	0.68953
1-arachidonoyl-GPC (20:4n6)*	0.0424903	0.444053	0.0507588	0.691605
sphingomyelin (d18:2/16:0, d18:1/16:1)*	0.0280047	0.446877	0.0761895	0.694148
isobutyrylglycine	0.0757202	0.447619	0.0909077	0.694148
p-cresol sulfate	0.120639	0.452926	0.326994	0.699879
cystine	0.111119	0.453264	0.301126	0.699879
5-dodecenoate (12:1n7)	0.115209	0.456248	0.311642	0.701898
uracil	0.0614527	0.456527	0.0746887	0.701898
N-palmitoylglycine	0.0635427	0.457969	0.0773804	0.702611
N1-methylinosine	0.072456	0.46174	0.195338	0.706886
alpha-ketoglutarate	0.105979	0.464145	0.130134	0.708483
tartarate	0.136968	0.464757	0.168323	0.708483
1-docosahexaenoylglycerol (22:6)	0.113474	0.46675	0.30499	0.710013
arachidonoylcholine	0.0876239	0.470623	0.108522	0.712528
oleoyl ethanolamide	0.0650728	0.471083	0.0806412	0.712528
suberate (octanedioate)	0.0693331	0.47138	0.185827	0.712528
N-acetylaspartate (NAA)	0.111531	0.473789	0.29849	0.713093
2-hydroxyadipate	0.0800164	0.474714	0.214027	0.713093
1-palmitoyl-GPA (16:0)	0.0721593	0.474733	0.0898502	0.713093
deoxycarnitine	0.0567566	0.476554	0.0708385	0.713196
3-hydroxyisobutyrate	0.0831732	0.477672	0.222074	0.713196
adipoylcarnitine (C6-DC)	0.0820594	0.477782	0.219085	0.713196
N-acetylleucine	0.0634114	0.486564	0.0801634	0.724799
1-dihomo-linoleoylglycerol (20:2)	0.0896862	0.488927	0.113717	0.726811
alpha-CEHC sulfate	0.127664	0.494459	0.162992	0.731504
dimethylarginine (SDMA + ADMA)	0.0412909	0.494951	0.109108	0.731504
1-(1-enyl-oleoyl)-GPE (P-18:1)*	0.0619996	0.495141	0.0792236	0.731504
hexanoylglycine	0.110616	0.496879	0.14165	0.732564
1-palmitoyl-GPC (16:0)	0.0309652	0.502747	0.0399386	0.739697
palmitoyl sphingomyelin (d18:1/16:0)	0.0237902	0.504309	0.0625132	0.740478
N-acetylkynurenine (2)	0.127314	0.505756	0.334253	0.740575
3-ureidopropionate	0.0628057	0.506438	0.164825	0.740575
1-linolenoyl-GPC (18:3)*	0.0697053	0.509112	0.182641	0.742972
glycine	0.0311693	0.51271	0.0406866	0.746705
N-stearoyltaurine	0.0761411	0.514607	0.198854	0.747951
2-methylcitrate/homocitrate	0.0699824	0.519439	0.0920796	0.753448
glutarate (pentanedioate)	0.0791926	0.525835	0.205453	0.758452
2-hydroxypalmitate	0.0509057	0.526192	0.132039	0.758452
dehydroisoandrosterone sulfate (DHEA-S)	0.0622375	0.526351	0.161416	0.758452
1-linoleoyl-GPI (18:2)*	0.0788306	0.528042	0.104763	0.758452
cysteine s-sulfate	0.0698595	0.528326	0.0928713	0.758452
ferulic acid 4-sulfate	0.13341	0.529226	0.345418	0.758452
sphingomyelin (d18:1/22:2, d18:2/22:1, d16:1/24:2)*	0.0417456	0.531061	0.107969	0.759566
6-oxopiperidine-2-carboxylate	0.0959889	0.536992	0.128874	0.766522
1-methylimidazoleacetate	0.091948	0.539358	0.123779	0.768371
1-oleoyl-GPA (18:1)	0.0691396	0.540442	0.0931877	0.76839
trimethylamine N-oxide	0.107322	0.542542	0.275704	0.769338
methionine	0.0554843	0.543251	0.0750181	0.769338
guanidinoacetate	0.0705924	0.549646	0.0961237	0.775974
oleate/vaccenate (18:1)	0.0849953	0.551109	0.115922	0.775974
myristate (14:0)	0.097438	0.551179	0.249047	0.775974
4-acetaminophen sulfate	0.747566	0.552911	1.90881	0.776889
3-hydroxyoctanoate	0.0814623	0.554715	0.207784	0.777902
dihydroferulic acid	0.119261	0.559663	0.164177	0.78248
ergothioneine	0.115996	0.561034	0.159918	0.78248
5alpha-androstan-3beta,17beta-diol monosulfate (2)	0.0962948	0.561249	0.132788	0.78248
phenylacetylglutamine	0.103626	0.563352	0.262987	0.783889
1-palmitoyl-2-arachidonoyl-GPI (16:0/20:4)*	0.0624182	0.565184	0.086437	0.784916
taurocholenate sulfate	0.102371	0.567776	0.259132	0.786459
stearoyl-arachidonoyl-glycerol (18:0/20:4) [1]*	0.0580158	0.569531	0.0807128	0.786459
N1-Methyl-4-pyridone-3-carboxamide	0.0847683	0.570453	0.118047	0.786459
taurine	0.0524208	0.570676	0.0730173	0.786459
gamma-CEHC	0.122415	0.572221	0.309067	0.787079
pregnanolone/allopregnanolone sulfate	0.114992	0.575089	0.160919	0.78951
2-hydroxyhippurate (salicylurate)	0.124468	0.576595	0.174454	0.789579
1,2-dipalmitoyl-GPC (16:0/16:0)	0.0301374	0.577338	0.0758631	0.789579
2-linoleoylglycerol (18:2)	0.0765798	0.582396	0.192204	0.794982
N-acetyltyrosine	0.0964145	0.58527	0.136355	0.795877
1-myristoylglycerol (14:0)	0.0997886	0.586024	0.141237	0.795877
cytidine	0.081119	0.586378	0.114854	0.795877
docosahexaenoylcholine	0.0993861	0.587518	0.140883	0.795921
androsterone sulfate	0.0960555	0.590158	0.240001	0.797992
N-acetylglutamate	0.079925	0.594097	0.114058	0.799819
carnitine	0.0401853	0.595107	0.100118	0.799819
androstenediol (3beta,17beta) monosulfate (1)	0.0793054	0.595584	0.197528	0.799819
glycerophosphoethanolamine	0.0479718	0.596021	0.0685917	0.799819
N-acetylvaline	0.0501915	0.597079	0.0718421	0.799819
lactosyl-N-palmitoyl-sphingosine (d18:1/16:0)	0.041243	0.599187	0.0591588	0.800694
5alpha-pregnan-3beta,20beta-diol monosulfate (1)	0.0914357	0.599963	0.131257	0.800694
hypotaurine	0.0714354	0.604226	0.177038	0.804252
S-adenosylhomocysteine (SAH)	0.055713	0.60544	0.0804146	0.804252
propyl 4-hydroxybenzoate sulfate	0.240836	0.606384	0.596118	0.804252
5-KETE	0.172722	0.607339	0.427287	0.804252
indole-3-carboxylic acid	0.0737437	0.608711	0.182286	0.804252
2-hydroxybutyrate/2-hydroxyisobutyrate	0.0795585	0.609349	0.196586	0.804252
N-acetylglycine	0.066837	0.610712	0.0969742	0.804571
HWESASXX*	0.117507	0.615579	0.171306	0.809498
N-acetylasparagine	0.0613034	0.619198	0.150619	0.812768
5alpha-androstan-3beta,17beta-diol disulfate	0.0979586	0.622472	0.240225	0.815107
2-hydroxyacetaminophen sulfate*	0.487156	0.62325	1.19412	0.815107
cinnamoylglycine	0.136654	0.627383	0.334172	0.818099
palmitate (16:0)	0.0678323	0.627817	0.100064	0.818099
N-acetylhistidine	0.125013	0.630249	0.184842	0.81978
glycosyl ceramide (d18:1/20:0, d16:1/22:0)*	0.0506767	0.633152	0.123512	0.819949
1-(1-enyl-stearoyl)-2-oleoyl-GPE (P-18:0/18:1)	0.066365	0.633387	0.161727	0.819949
1-palmitoleoyl-2-linoleoyl-GPC (16:1/18:2)*	0.0594728	0.634394	0.0882822	0.819949
1-(1-enyl-palmitoyl)-GPC (P-16:0)*	0.051416	0.63495	0.0763627	0.819949
3-(3-hydroxyphenyl)propionate sulfate	0.158467	0.636088	0.235608	0.819949
imidazole propionate	0.0895147	0.637678	0.217602	0.820525
1-linoleoyl-2-arachidonoyl-GPC (18:2/20:4n6)*	0.0439822	0.640101	0.106768	0.820903
linoleoyl ethanolamide	0.0868127	0.641126	0.129684	0.820903
dihomo-linoleate (20:2n6)	0.0858674	0.641402	0.128305	0.820903
5-(galactosylhydroxy)-L-lysine	0.0718599	0.642703	0.107505	0.821104
glycerophosphoinositol*	0.100514	0.649058	0.242746	0.826957
palmitoylcholine	0.0882653	0.649921	0.213058	0.826957
glycylvaline	0.0929497	0.650982	0.224228	0.826957
glycochenodeoxycholate sulfate	0.111227	0.653005	0.167995	0.826957
behenoylcarnitine (C22)*	0.0896274	0.653043	0.135375	0.826957
myo-inositol	0.0791871	0.661511	0.120534	0.836205
N-acetyltaurine	0.0778573	0.664077	0.18641	0.837802
glycosyl-N-stearoyl-sphingosine (d18:1/18:0)	0.0472061	0.665625	0.112923	0.837802
urea	0.048366	0.666274	0.115654	0.837802
4-allylphenol sulfate	0.129175	0.67057	0.198232	0.841695
1-palmitoyl-GPI (16:0)	0.0861647	0.671715	0.205396	0.841695
sphingomyelin (d18:2/18:1)*	0.0408403	0.676515	0.097085	0.844909
palmitoyl dihydrosphingomyelin (d18:0/16:0)*	0.0341559	0.677507	0.0527401	0.844909
thyroxine	0.0465524	0.678104	0.0719194	0.844909
taurodeoxycholate	0.144717	0.679244	0.223801	0.844909
2-aminooctanoate	0.0901904	0.680164	0.13959	0.844909
pyridoxate	0.113166	0.682223	0.175467	0.845342
glycocholenate sulfate*	0.0876505	0.683828	0.207487	0.845342
5alpha-androstan-3alpha,17beta-diol disulfate	0.122499	0.684044	0.190242	0.845342
xanthine	0.055617	0.690873	0.131125	0.850237
1-oleoyl-GPG (18:1)*	0.0969226	0.691803	0.228386	0.850237
cotinine	0.347524	0.691866	0.818867	0.850237
nonadecanoate (19:0)	0.0607369	0.692742	0.143041	0.850237
palmitoleate (16:1n7)	0.114715	0.696596	0.269568	0.852282
isobutyrylcarnitine (C4)	0.0850052	0.696802	0.199729	0.852282
methyl glucopyranoside (alpha + beta)	0.115854	0.697974	0.182111	0.852282
stearoylcholine*	0.0946739	0.699156	0.222145	0.852282
3-methylglutaconate	0.0656727	0.702575	0.103639	0.854997
N-acetylcarnosine	0.0714115	0.707521	0.113171	0.856712
glycerate	0.0417613	0.707728	0.066194	0.856712
chiro-inositol	0.166444	0.709118	0.388314	0.856712
creatinine	0.0261757	0.710556	0.0415893	0.856712
arachidonate (20:4n6)	0.0557076	0.710781	0.0885281	0.856712
3-methylglutarylcarnitine (2)	0.0944696	0.711142	0.220141	0.856712
valylleucine	0.117527	0.717178	0.187776	0.86161
pyroglutamine*	0.0798201	0.717822	0.185289	0.86161
sphingomyelin (d18:1/20:1, d18:2/20:0)*	0.0374502	0.719743	0.0868382	0.86161
N1-Methyl-2-pyridone-5-carboxamide	0.0868832	0.720403	0.139191	0.86161
1-palmitoyl-2-arachidonoyl-GPC (16:0/20:4n6)	0.0354068	0.721441	0.0567723	0.86161
1-lignoceroyl-GPC (24:0)	0.0441448	0.722408	0.102204	0.86161
3-hydroxyhexanoate	0.0736279	0.724149	0.170293	0.862
4-imidazoleacetate	0.0759739	0.725476	0.175584	0.862
sphingomyelin (d18:1/20:0, d16:1/22:0)*	0.0312012	0.726337	0.0720738	0.862
beta-hydroxyisovalerate	0.0859533	0.727675	0.138535	0.862163
L-urobilin	0.200451	0.72993	0.462076	0.86341
glycosyl-N-palmitoyl-sphingosine (d18:1/16:0)	0.0404879	0.731442	0.065459	0.863775
N-acetylthreonine	0.0532072	0.735392	0.0863021	0.866552
5alpha-pregnan-3beta,20alpha-diol monosulfate (2)	0.0994191	0.736207	0.161365	0.866552
4-acetamidobutanoate	0.0567407	0.743528	0.129774	0.873737
linoleoylcholine*	0.0912894	0.749406	0.208084	0.879206
4-vinylphenol sulfate	0.112964	0.750986	0.185557	0.879533
acesulfame	0.177403	0.752135	0.403733	0.879533
tiglylcarnitine (C5:1-DC)	0.0822012	0.754613	0.135418	0.880236
pipecolate	0.0945201	0.756027	0.214624	0.880236
5-hydroxyhexanoate	0.1111	0.756414	0.252215	0.880236
9,10-DiHOME	0.102304	0.760829	0.231652	0.883111
3-methoxytyramine sulfate	0.109462	0.761345	0.247787	0.883111
2-piperidinone	0.122344	0.765375	0.276302	0.886354
gamma-tocopherol/beta-tocopherol	0.139087	0.768827	0.313484	0.888917
1-methylnicotinamide	0.105221	0.770751	0.175568	0.889709
glycolithocholate sulfate*	0.120286	0.772226	0.270574	0.889981
methionine sulfone	0.0641936	0.777312	0.143973	0.894407
1-(1-enyl-stearoyl)-GPE (P-18:0)*	0.0595872	0.780278	0.100167	0.894729
gulonate*	0.0990737	0.782096	0.166778	0.894729
valerate	0.0763275	0.782951	0.170625	0.894729
1-palmitoyl-2-linoleoyl-GPC (16:0/18:2)	0.0246939	0.785697	0.0416848	0.894729
2-palmitoylglycerol (16:0)	0.115572	0.786173	0.25787	0.894729
kynurenate	0.0690487	0.786224	0.116606	0.894729
N-delta-acetylornithine	0.103074	0.787352	0.229825	0.894729
16-hydroxypalmitate	0.082332	0.788241	0.183482	0.894729
sphingomyelin (d18:1/24:1, d18:2/24:0)*	0.0469013	0.788807	0.104488	0.894729
sphingomyelin (d18:1/20:2, d18:2/20:1, d16:1/22:2)*	0.0560528	0.790881	0.0949981	0.895067
gamma-glutamylmethionine	0.0883265	0.791598	0.149778	0.895067
glycosyl ceramide (d18:2/24:1, d18:1/24:2)*	0.0505504	0.794656	0.0859203	0.897111
7-methylguanine	0.0324451	0.798838	0.0553225	0.899625
lignoceroyl sphingomyelin (d18:1/24:0)	0.0418105	0.799792	0.0925509	0.899625
dopamine 3-O-sulfate	0.115447	0.800641	0.255425	0.899625
1-palmitoleoylglycerol (16:1)*	0.0835927	0.808353	0.143563	0.905903
hyocholate	0.0971313	0.808752	0.166865	0.905903
laurate (12:0)	0.107268	0.812408	0.184785	0.90772
stearate (18:0)	0.057903	0.814533	0.0999048	0.90772
docosadioate	0.0903849	0.814612	0.155958	0.90772
daidzein sulfate (2)	0.453843	0.815431	0.995455	0.90772
xanthurenate	0.091862	0.819349	0.201026	0.91067
isovalerylglycine	0.0833028	0.825765	0.144932	0.913249
4-hydroxyhippurate	0.109	0.826344	0.23755	0.913249
2'-deoxyuridine	0.0779181	0.826394	0.135627	0.913249
2-pyrrolidinone	0.0416268	0.827048	0.090682	0.913249
thymol sulfate	0.147041	0.828029	0.320136	0.913249
sphingomyelin (d18:1/18:1, d18:2/18:0)	0.0334485	0.829722	0.0583645	0.913712
dimethyl sulfone	0.119091	0.831631	0.208093	0.914181
galactonate	0.1172	0.832694	0.254466	0.914181
glucose	0.046565	0.834262	0.101009	0.914504
cholesterol	0.0406698	0.838818	0.0879839	0.918097
N6-carboxymethyllysine	0.0881625	0.846377	0.189876	0.924696
margarate (17:0)	0.0834645	0.847423	0.147528	0.924696
gamma-glutamylglycine	0.0561316	0.850275	0.120612	0.9264
5-bromotryptophan	0.0669564	0.856668	0.119139	0.931951
N-acetyl-3-methylhistidine*	0.137848	0.861023	0.294311	0.934922
threonate	0.0686795	0.862445	0.12271	0.934922
10-heptadecenoate (17:1n7)	0.100916	0.864237	0.215047	0.934922
sphingomyelin (d18:1/19:0, d19:1/18:0)*	0.0477106	0.864608	0.0853758	0.934922
behenoyl sphingomyelin (d18:1/22:0)*	0.0481431	0.869415	0.102273	0.936394
taurolithocholate 3-sulfate	0.124072	0.870072	0.26347	0.936394
phenol sulfate	0.0948247	0.870729	0.201284	0.936394
1-stearoyl-2-oleoyl-GPE (18:0/18:1)	0.0823376	0.872611	0.148177	0.936394
erucate (22:1n9)	0.0792464	0.873368	0.14269	0.936394
arginine	0.0425931	0.873794	0.0767154	0.936394
dihydroorotate	0.119518	0.876761	0.215717	0.938173
glycohyocholate	0.113238	0.878597	0.204646	0.938739
N-acetylcitrulline	0.1242	0.881109	0.224852	0.940025
campesterol	0.094168	0.883418	0.198374	0.940441
argininate*	0.0741726	0.884119	0.134565	0.940441
eicosenoate (20:1)	0.0913721	0.89293	0.191384	0.946861
1-linoleoyl-GPA (18:2)*	0.0646012	0.893232	0.117946	0.946861
1-oleoyl-GPE (18:1)	0.0701716	0.894111	0.146874	0.946861
1-oleoyl-GPI (18:1)*	0.0912521	0.896687	0.1907	0.948191
proline	0.0492451	0.900869	0.102653	0.948675
1-stearoyl-2-oleoyl-GPI (18:0/18:1)*	0.0646519	0.901735	0.118733	0.948675
glycerol 3-phosphate	0.0756031	0.90382	0.157315	0.948675
1-(1-enyl-palmitoyl)-2-linoleoyl-GPE (P-16:0/18:2)*	0.0623394	0.904766	0.129641	0.948675
2-palmitoleoylglycerol (16:1)*	0.115871	0.905578	0.240847	0.948675
2-acetamidophenol sulfate	0.191544	0.907193	0.397749	0.948675
octadecanedioate	0.0730685	0.907297	0.15172	0.948675
1-stearoyl-2-arachidonoyl-GPE (18:0/20:4)	0.0626006	0.907716	0.129952	0.948675
3-carboxy-4-methyl-5-propyl-2-furanpropanoate (CMPF)	0.123046	0.911756	0.227529	0.94899
epiandrosterone sulfate	0.0913385	0.911964	0.189119	0.94899
fumarate	0.076315	0.911982	0.15801	0.94899
4-acetylphenol sulfate	0.119414	0.91796	0.221748	0.952537
eicosanodioate	0.0736202	0.918044	0.136717	0.952537
5alpha-androstan-3alpha,17beta-diol monosulfate (1)	0.107196	0.922135	0.220577	0.955401
1,5-anhydroglucitol (1,5-AG)	0.0614571	0.929594	0.115024	0.959055
1-(1-enyl-stearoyl)-2-linoleoyl-GPE (P-18:0/18:2)*	0.0604786	0.930593	0.123804	0.959055
4-hydroxyphenylacetylglutamine	0.0983761	0.932249	0.18445	0.959055
S-methylcysteine	0.0957417	0.932408	0.195771	0.959055
phenylalanine	0.0257927	0.933588	0.0527022	0.959055
5alpha-pregnan-3beta,20alpha-diol disulfate	0.100092	0.933829	0.187867	0.959055
1-arachidonoyl-GPA (20:4)	0.0762809	0.935012	0.143288	0.959055
tauroursodeoxycholate	0.1602	0.936716	0.326707	0.959433
2-palmitoleoyl-GPC (16:1)*	0.0865181	0.941513	0.163225	0.962972
valylglutamine	0.129828	0.947432	0.263017	0.966436
palmitoyl ethanolamide	0.0549607	0.948456	0.104168	0.966436
stearidonate (18:4n3)	0.115792	0.948938	0.219532	0.966436
N-oleoyltaurine	0.0867537	0.952819	0.164901	0.969014
2-aminoheptanoate	0.0861298	0.955576	0.164013	0.970444
5-methylthioadenosine (MTA)	0.100032	0.959032	0.19092	0.972578
1-arachidonoyl-GPE (20:4n6)*	0.0445167	0.961848	0.0851218	0.974057
N-acetylputrescine	0.0435967	0.9673	0.0872352	0.977395
1-(1-enyl-palmitoyl)-2-palmitoyl-GPC (P-16:0/16:0)*	0.0412768	0.967866	0.0792382	0.977395
1-stearoyl-GPG (18:0)	0.0847046	0.969882	0.169216	0.978055
3-hydroxybutyrate (BHBA)	0.114467	0.975021	0.220767	0.981859
4-ethylphenylsulfate	0.123428	0.97782	0.245345	0.983298
phenylacetylglutamate	0.138249	0.981687	0.274136	0.985806
pyruvate	0.107879	0.987602	0.209763	0.990361
cis-urocanate	0.104076	0.994262	0.204734	0.995648
1-linoleoylglycerol (18:2)	0.0815377	0.997348	0.15954	0.997348

## Sheet: Table S2
Table S2. List of metabolites identified by Meta-analysis in current and prevoiusly published cohort in association with endurance sports
Confirmed endurance metabolites	Effect size (mean difference)	SE	p value	lower CI	upper CI	FDR
N6,N6,N6-trimethyllysine	-0.41808	0.0680984	8.29e-10	-0.55155	-0.28461	5.95e-07
cortisol	0.526333	0.0916762	9.4e-09	0.346651	0.706016	3.37e-06
3-(4-hydroxyphenyl)lactate	0.358981	0.0660457	5.47e-08	0.229534	0.488428	1.31e-05
vanillylmandelate (VMA)	0.442655	0.0823577	7.67e-08	0.281237	0.604073	1.38e-05
phenyllactate (PLA)	0.360537	0.0694039	2.05e-07	0.224508	0.496566	2.79e-05
cortisone	0.366222	0.0708247	2.33e-07	0.227409	0.505036	2.79e-05
oleoyl-linoleoyl-glycerol (18:1/18:2) [2]	-0.338946	0.0660871	2.92e-07	-0.468474	-0.209418	2.99e-05
oleoyl-linoleoyl-glycerol (18:1/18:2) [1]	-0.33315	0.0657845	4.1e-07	-0.462086	-0.204215	3.28e-05
linoleoyl-linoleoyl-glycerol (18:2/18:2) [1]*	-0.479547	0.0947041	4.11e-07	-0.665164	-0.29393	3.28e-05
trans-4-hydroxyproline	-0.295811	0.0591803	5.78e-07	-0.411803	-0.17982	4.15e-05
gamma-glutamyltryptophan	-0.34603	0.0702241	8.33e-07	-0.483667	-0.208393	5.44e-05
21-hydroxypregnenolone disulfate	0.417304	0.0852042	9.7e-07	0.250306	0.584301	5.8e-05
imidazole lactate	0.315406	0.0648339	1.15e-06	0.188334	0.442478	6.33e-05
alpha-hydroxyisovalerate	0.322558	0.0680145	2.11e-06	0.189252	0.455863	0.000108272
pyrraline	0.492581	0.106133	3.46e-06	0.284564	0.700598	0.000165834
5-hydroxylysine	-0.654467	0.141898	3.98e-06	-0.932583	-0.376351	0.000178779
dihomo-linoleoylcarnitine (C20:2)*	-0.347005	0.0759753	4.94e-06	-0.495914	-0.198096	0.00020862
linoleoylcarnitine (C18:2)*	-0.31705	0.0698878	5.72e-06	-0.454027	-0.180072	0.000228087
indolelactate	0.249133	0.0558544	8.18e-06	0.13966	0.358605	0.000309153
citrate	0.240622	0.0544277	9.83e-06	0.133946	0.347298	0.000352781
linoleoyl-linolenoyl-glycerol (18:2/18:3) [2]*	-0.461416	0.105199	1.15e-05	-0.667603	-0.255229	0.000394535
glutamine	0.216874	0.0499017	1.39e-05	0.119068	0.314679	0.000452449
2-aminoadipate	-0.385662	0.089154	1.52e-05	-0.560401	-0.210923	0.000474453
vanillactate	0.293439	0.0685037	1.84e-05	0.159174	0.427704	0.000550283
1-methylxanthine	0.530602	0.12498	2.18e-05	0.285646	0.775558	0.000626386
alpha-hydroxycaproate	0.440149	0.107493	4.23e-05	0.229467	0.650831	0.00116742
leukotriene B4	-0.373655	0.0931076	5.99e-05	-0.556142	-0.191167	0.00159326
palmitoyl-linoleoyl-glycerol (16:0/18:2) [2]*	-0.298715	0.0750433	6.88e-05	-0.445797	-0.151633	0.00176298
1-methylhistidine	-0.311358	0.0798312	9.61e-05	-0.467825	-0.154892	0.00237954
1,3,7-trimethylurate	0.52211	0.134635	0.00010533	0.258231	0.785989	0.0025209
etiocholanolone glucuronide	0.335531	0.0871551	0.000118208	0.16471	0.506351	0.00273786
retinol (Vitamin A)	0.237065	0.0620997	0.000134816	0.115352	0.358778	0.00302494
2-aminobutyrate	-0.239951	0.0631143	0.000143623	-0.363652	-0.116249	0.0031249
N-(2-furoyl)glycine	0.498732	0.131663	0.000151907	0.240676	0.756787	0.00320792
pregnenolone sulfate	0.335552	0.0892284	0.000169508	0.160668	0.510436	0.0033519
isovalerate	-0.321873	0.0856816	0.000172222	-0.489806	-0.15394	0.0033519
quinate	0.532386	0.141747	0.00017273	0.254567	0.810206	0.0033519
glycochenodeoxycholate	-0.415189	0.11103	0.000184442	-0.632804	-0.197574	0.00348498
oleoylcarnitine (C18:1)	-0.24121	0.0647547	0.00019533	-0.368127	-0.114293	0.00359608
gamma-glutamyltyrosine	-0.224257	0.061335	0.000255918	-0.344471	-0.104042	0.00459373
2-hydroxy-3-methylvalerate	0.244064	0.0686686	0.000379078	0.109476	0.378652	0.00653921
linolenoylcarnitine (C18:3)*	-0.328332	0.0924395	0.000382516	-0.509511	-0.147154	0.00653921
choline phosphate	-0.255078	0.0735857	0.000527465	-0.399303	-0.110853	0.00880744
N1-methyladenosine	0.113782	0.0330802	0.000582633	0.0489458	0.178618	0.00950751
gamma-glutamylglutamate	-0.239011	0.0697209	0.000607793	-0.375662	-0.102361	0.00961441
gamma-glutamylisoleucine*	-0.292539	0.0854256	0.000615965	-0.45997	-0.125108	0.00961441
palmitoleoyl-linoleoyl-glycerol (16:1/18:2) [1]*	-0.412661	0.121827	0.000705891	-0.651437	-0.173885	0.0107836
3-methyladipate	0.337079	0.100243	0.000772111	0.140605	0.533553	0.0115495
5-acetylamino-6-amino-3-methyluracil	0.437425	0.130775	0.000823188	0.181112	0.693739	0.0120622
glycoursodeoxycholate	-0.384245	0.115631	0.000890413	-0.610877	-0.157614	0.0127863
pro-hydroxy-pro	-0.215934	0.0652756	0.000939544	-0.343871	-0.0879959	0.0132273
1,3-dimethylurate	0.39839	0.121497	0.00104175	0.160259	0.63652	0.0139492
12-HETE	-0.310297	0.0946357	0.00104228	-0.49578	-0.124814	0.0139492
1-methylurate	0.40125	0.122444	0.0010491	0.161265	0.641236	0.0139492
behenoyl dihydrosphingomyelin (d18:0/22:0)*	-0.235041	0.0718543	0.00107139	-0.375873	-0.0942091	0.0139865
O-sulfo-L-tyrosine	0.211195	0.0646945	0.00109661	0.0843957	0.337993	0.01406
alpha-tocopherol	0.375398	0.115231	0.00112283	0.14955	0.601246	0.0141339
androstenediol (3alpha, 17alpha) monosulfate (2)	0.273639	0.0841177	0.00114173	0.108771	0.438507	0.0141339
maleate	0.234036	0.0725468	0.00125534	0.0918467	0.376225	0.0152769
bilirubin (Z,Z)	0.405094	0.126091	0.00131484	0.157961	0.652227	0.0154864
methionine sulfoxide	-0.249466	0.0776539	0.0013157	-0.401665	-0.0972669	0.0154864
gamma-glutamylphenylalanine	-0.213777	0.0669181	0.00140025	-0.344934	-0.0826194	0.0162159
heme	0.569641	0.179151	0.00147444	0.218511	0.92077	0.0166156
eicosenoylcarnitine (C20:1)*	-0.233507	0.0734674	0.00148106	-0.3775	-0.0895131	0.0166156
acetylcarnitine (C2)	0.232462	0.0737617	0.00162422	0.0878913	0.377032	0.0179414
glycerol	0.261099	0.0832002	0.00169984	0.0980301	0.424169	0.0184922
fructose	0.268905	0.0862626	0.00182528	0.0998331	0.437976	0.0195604
2,3-dihydroxy-2-methylbutyrate	0.30384	0.0983796	0.00201205	0.11102	0.496661	0.0212449
chenodeoxycholate	-0.339884	0.110556	0.00210989	-0.55657	-0.123198	0.0219551
palmitoyl-linoleoyl-glycerol (16:0/18:2) [1]*	-0.241053	0.079028	0.00228672	-0.395945	-0.0861609	0.0234552
4-guanidinobutanoate	-0.242518	0.0799588	0.00242102	-0.399235	-0.085802	0.0244597
oleoyl-oleoyl-glycerol (18:1/18:1) [2]*	-0.238206	0.0786959	0.00247058	-0.392448	-0.0839653	0.0244597
sphingosine 1-phosphate	-0.124732	0.0412357	0.00248754	-0.205552	-0.0439114	0.0244597
gamma-glutamyl-epsilon-lysine	-0.211566	0.0701122	0.00254837	-0.348984	-0.0741488	0.0244597
retinal	-0.231659	0.0767907	0.00255499	-0.382166	-0.0811515	0.0244597
perfluorooctanesulfonic acid (PFOS)	0.251539	0.08365	0.00263804	0.0875879	0.41549	0.0249226
sphingomyelin (d18:1/14:0, d16:1/16:0)*	0.114228	0.038102	0.00271804	0.0395493	0.188907	0.0253448
arachidonoylcarnitine (C20:4)	-0.258815	0.0866431	0.00281598	-0.428633	-0.088998	0.0259214
oleoyl-oleoyl-glycerol (18:1/18:1) [1]*	-0.230896	0.0774696	0.0028781	-0.382733	-0.0790579	0.0261579
sphingomyelin (d18:0/18:0, d19:0/17:0)*	-0.203651	0.0684868	0.00294343	-0.337883	-0.0694197	0.0264172
glutamate	-0.123022	0.0418323	0.00327317	-0.205012	-0.0410326	0.029014
gamma-glutamylleucine	-0.223061	0.0760177	0.00334262	-0.372053	-0.0740695	0.0291415
4-cholesten-3-one	-0.190883	0.0651049	0.00336872	-0.318486	-0.0632792	0.0291415
allantoin	-0.241663	0.082859	0.00353914	-0.404064	-0.0792627	0.0302512
theophylline	0.350608	0.121622	0.00394212	0.112232	0.588984	0.032936
O-methylcatechol sulfate	0.333815	0.115896	0.00397313	0.106662	0.560968	0.032936
gamma-glutamylthreonine	-0.188727	0.0656368	0.00403623	-0.317372	-0.0600808	0.032936
indolepropionate	0.334497	0.116335	0.00403673	0.106483	0.56251	0.032936
catechol sulfate	0.309557	0.108	0.0041536	0.0978797	0.521234	0.0330679
16a-hydroxy DHEA 3-sulfate	0.28526	0.099615	0.00418818	0.0900185	0.480502	0.0330679
3-acetylphenol sulfate	0.366313	0.127966	0.00420205	0.115504	0.617122	0.0330679
androstenediol (3beta,17beta) disulfate (2)	0.214632	0.0750476	0.00423711	0.0675416	0.361723	0.0330679
1-stearoyl-2-arachidonoyl-GPI (18:0/20:4)	-0.121899	0.0427176	0.00432257	-0.205624	-0.0381744	0.0333721
N-acetylmethionine sulfoxide	-0.265067	0.093689	0.00466619	-0.448694	-0.0814396	0.0356417
3-aminoisobutyrate	-0.200339	0.0711778	0.00488333	-0.339845	-0.0608333	0.0366759
N-behenoyl-sphingadienine (d18:2/22:0)*	0.171801	0.0610775	0.00491058	0.0520916	0.291511	0.0366759
pantothenate	0.198357	0.0705908	0.00495482	0.0600017	0.336713	0.0366759
4-HDoHE	-0.231123	0.082477	0.00507444	-0.392775	-0.0694708	0.0370996
gamma-glutamylvaline	-0.198928	0.0710541	0.00511541	-0.338192	-0.0596649	0.0370996
sucrose	0.350079	0.12526	0.00519288	0.104574	0.595583	0.0372848
alanine	0.0859838	0.0310888	0.00567922	0.0250509	0.146917	0.0403731
palmitoleoylcarnitine (C16:1)*	-0.226897	0.082443	0.00592021	-0.388482	-0.0653117	0.0416736
isovalerylcarnitine (C5)	-0.219597	0.0812142	0.00685271	-0.378774	-0.0604197	0.0475425
urate	0.130627	0.0483393	0.00688637	0.0358835	0.22537	0.0475425

## Sheet: Table S3
Table S3. List of common variant loci influence metabolites (mQTLs) in elite atheltes
rsID	Chr	Pos	functionGVS	Gene	N	Beta	SE.Beta	P.Value	Metabolite	SUPER_PATHWAY	SUB_PATHWAY
rs9204	12	121177778	3-prime-UTR	ACADS	463	0.625047	0.0595773	3.02344e-23	ethylmalonate	Amino Acid	Leucine, Isoleucine and Valine Metabolism
rs6429759	1	15910003	intron	AGMAT	323	0.739401	0.0653062	2.98006e-25	beta-guanidinopropanoate	Xenobiotics	Food Component/Plant
rs1881245	2	73649928	intron	NAT8	463	0.87268	0.0607462	5.76492e-39	N-acetyl-1-methylhistidine*	Amino Acid	Histidine Metabolism
rs1881245	2	73649928	intron	NAT8	475	0.845347	0.0606608	2.98328e-37	N-acetylasparagine	Amino Acid	Alanine and Aspartate Metabolism
rs1881245	2	73649928	intron	NAT8	475	0.832767	0.0612879	9.30682e-36	N-acetylarginine	Amino Acid	Urea cycle; Arginine and Proline Metabolism
rs1881245	2	73649928	intron	NAT8	470	-0.772674	0.0606857	4.11778e-32	N-delta-acetylornithine	Amino Acid	Urea cycle; Arginine and Proline Metabolism
rs12472502	2	73859184	intergenic	NAT8	475	0.67162	0.0566651	1.43699e-28	N-acetylasparagine	Amino Acid	Alanine and Aspartate Metabolism
rs7586361	2	73601606	intergenic	NAT8	474	0.72287	0.0613013	2.54294e-28	N-acetylasparagine	Amino Acid	Alanine and Aspartate Metabolism
rs12995433	2	73641326	intron	NAT8	472	0.661576	0.0582175	1.282e-26	N-acetylasparagine	Amino Acid	Alanine and Aspartate Metabolism
rs12472502	2	73859184	intergenic	NAT8	475	0.653536	0.0577686	1.94421e-26	N-acetylarginine	Amino Acid	Urea cycle; Arginine and Proline Metabolism
rs6546824	2	73587331	intergenic	NAT8	475	0.685167	0.0624284	3.9337e-25	N-acetylasparagine	Amino Acid	Alanine and Aspartate Metabolism
rs12995433	2	73641326	intron	NAT8	467	-0.627853	0.0573465	5.49294e-25	N-delta-acetylornithine	Amino Acid	Urea cycle; Arginine and Proline Metabolism
rs12472502	2	73859184	intergenic	NAT8	470	-0.616546	0.0568609	1.33391e-24	N-delta-acetylornithine	Amino Acid	Urea cycle; Arginine and Proline Metabolism
rs7586361	2	73601606	intergenic	NAT8	469	-0.662217	0.0612225	1.70117e-24	N-delta-acetylornithine	Amino Acid	Urea cycle; Arginine and Proline Metabolism
rs1881245	2	73649928	intron	NAT8	396	0.741017	0.06889	7.58766e-24	N2-acetyllysine	Amino Acid	Lysine Metabolism
rs12995433	2	73641326	intron	NAT8	472	0.627644	0.0594177	1.48053e-23	N-acetylarginine	Amino Acid	Urea cycle; Arginine and Proline Metabolism
rs7586361	2	73601606	intergenic	NAT8	474	0.658797	0.0629781	3.49998e-23	N-acetylarginine	Amino Acid	Urea cycle; Arginine and Proline Metabolism
rs12472502	2	73859184	intergenic	NAT8	463	0.610392	0.0589841	1.02139e-22	N-acetyl-1-methylhistidine*	Amino Acid	Histidine Metabolism
rs1881245	2	73649928	intron	NAT8	300	0.767269	0.0730588	3.53543e-22	N-acetylcitrulline	Amino Acid	Urea cycle; Arginine and Proline Metabolism
rs6546824	2	73587331	intergenic	NAT8	475	0.650156	0.0638342	3.61644e-22	N-acetylarginine	Amino Acid	Urea cycle; Arginine and Proline Metabolism
rs6546824	2	73587331	intergenic	NAT8	470	-0.632263	0.0623702	5.66651e-22	N-delta-acetylornithine	Amino Acid	Urea cycle; Arginine and Proline Metabolism
rs6546824	2	73587331	intergenic	NAT8	463	0.651743	0.0642628	5.82717e-22	N-acetyl-1-methylhistidine*	Amino Acid	Histidine Metabolism
rs7586361	2	73601606	intergenic	NAT8	462	0.646477	0.0637956	6.30535e-22	N-acetyl-1-methylhistidine*	Amino Acid	Histidine Metabolism
rs12472502	2	73859184	intergenic	NAT8	396	0.645987	0.0646466	4.07884e-21	N2-acetyllysine	Amino Acid	Lysine Metabolism
rs12995433	2	73641326	intron	NAT8	460	0.59296	0.0603752	8.54128e-21	N-acetyl-1-methylhistidine*	Amino Acid	Histidine Metabolism
rs6546824	2	73587331	intergenic	NAT8	396	0.658811	0.0701445	4.72255e-19	N2-acetyllysine	Amino Acid	Lysine Metabolism
rs7586361	2	73601606	intergenic	NAT8	395	0.63795	0.0700935	4.45866e-18	N2-acetyllysine	Amino Acid	Lysine Metabolism
rs1881245	2	73649928	intron	NAT8	467	0.56632	0.064679	3.73756e-17	N-acetylglutamine	Amino Acid	Glutamate Metabolism
rs7586361	2	73601606	intergenic	NAT8	299	0.677368	0.0766598	8.6533e-17	N-acetylcitrulline	Amino Acid	Urea cycle; Arginine and Proline Metabolism
rs12995433	2	73641326	intron	NAT8	393	0.578242	0.0671476	1.76598e-16	N2-acetyllysine	Amino Acid	Lysine Metabolism
rs6546824	2	73587331	intergenic	NAT8	300	0.655024	0.0780735	1.93671e-15	N-acetylcitrulline	Amino Acid	Urea cycle; Arginine and Proline Metabolism
rs12472502	2	73859184	intergenic	NAT8	467	0.484016	0.0589652	2.20322e-15	N-acetylglutamine	Amino Acid	Glutamate Metabolism
rs12472502	2	73859184	intergenic	NAT8	300	0.618246	0.0745526	3.77191e-15	N-acetylcitrulline	Amino Acid	Urea cycle; Arginine and Proline Metabolism
rs12995433	2	73641326	intron	NAT8	298	0.610891	0.0761208	2.35178e-14	N-acetylcitrulline	Amino Acid	Urea cycle; Arginine and Proline Metabolism
rs7586361	2	73601606	intergenic	NAT8	466	0.4962	0.0639254	5.335e-14	N-acetylglutamine	Amino Acid	Glutamate Metabolism
rs6546824	2	73587331	intergenic	NAT8	467	0.493417	0.0643754	1.0469e-13	N-acetylglutamine	Amino Acid	Glutamate Metabolism
rs12995433	2	73641326	intron	NAT8	464	0.458745	0.0605628	1.96591e-13	N-acetylglutamine	Amino Acid	Glutamate Metabolism
rs6759452	2	73878352	intron	NAT8	462	0.934158	0.0702666	2.22806e-34	N-acetyl-1-methylhistidine*	Amino Acid	Histidine Metabolism
rs6759452	2	73878352	intron	NAT8	474	0.892736	0.0715004	3.9576e-31	N-acetylarginine	Amino Acid	Urea cycle; Arginine and Proline Metabolism
rs2421668	2	73885096	intron	NAT8	475	0.684342	0.0575428	9.91093e-29	N-acetylasparagine	Amino Acid	Alanine and Aspartate Metabolism
rs6759452	2	73878352	intron	NAT8	474	0.833903	0.0728872	6.22269e-27	N-acetylasparagine	Amino Acid	Alanine and Aspartate Metabolism
rs4852977	2	73938295	intergenic	NAT8	475	0.666971	0.058789	1.45604e-26	N-acetylarginine	Amino Acid	Urea cycle; Arginine and Proline Metabolism
rs6759452	2	73878352	intron	NAT8	469	-0.811441	0.0719706	2.97274e-26	N-delta-acetylornithine	Amino Acid	Urea cycle; Arginine and Proline Metabolism
rs2421668	2	73885096	intron	NAT8	475	0.655446	0.058538	5.49603e-26	N-acetylarginine	Amino Acid	Urea cycle; Arginine and Proline Metabolism
rs11126414	2	73932044	upstream-gene	NAT8	470	0.655968	0.0586314	6.35246e-26	N-acetylarginine	Amino Acid	Urea cycle; Arginine and Proline Metabolism
rs2421668	2	73885096	intron	NAT8	470	-0.6375	0.0572926	1.09192e-25	N-delta-acetylornithine	Amino Acid	Urea cycle; Arginine and Proline Metabolism
rs4852977	2	73938295	intergenic	NAT8	475	0.630308	0.0592377	7.36457e-24	N-acetylasparagine	Amino Acid	Alanine and Aspartate Metabolism
rs11126416	2	73973877	intergenic	NAT8	476	0.637852	0.0601578	1.00668e-23	N-acetylarginine	Amino Acid	Urea cycle; Arginine and Proline Metabolism
rs11126414	2	73932044	upstream-gene	NAT8	470	0.61743	0.0589466	3.24505e-23	N-acetylasparagine	Amino Acid	Alanine and Aspartate Metabolism
rs2421668	2	73885096	intron	NAT8	463	0.61874	0.0593367	5.21043e-23	N-acetyl-1-methylhistidine*	Amino Acid	Histidine Metabolism
rs11126416	2	73973877	intergenic	NAT8	476	0.607793	0.0603488	9.32586e-22	N-acetylasparagine	Amino Acid	Alanine and Aspartate Metabolism
rs2421668	2	73885096	intron	NAT8	396	0.664101	0.0654837	1.22269e-21	N2-acetyllysine	Amino Acid	Lysine Metabolism
rs6759452	2	73878352	intron	NAT8	395	0.79484	0.0806939	1.29501e-20	N2-acetyllysine	Amino Acid	Lysine Metabolism
rs4852977	2	73938295	intergenic	NAT8	463	0.555622	0.0614678	4.32382e-18	N-acetyl-1-methylhistidine*	Amino Acid	Histidine Metabolism
rs4852977	2	73938295	intergenic	NAT8	470	-0.541431	0.0603828	7.27111e-18	N-delta-acetylornithine	Amino Acid	Urea cycle; Arginine and Proline Metabolism
rs11126416	2	73973877	intergenic	NAT8	464	0.555792	0.0621635	9.21079e-18	N-acetyl-1-methylhistidine*	Amino Acid	Histidine Metabolism
rs6759452	2	73878352	intron	NAT8	299	0.777665	0.0861772	2.2625e-17	N-acetylcitrulline	Amino Acid	Urea cycle; Arginine and Proline Metabolism
rs4852977	2	73938295	intergenic	NAT8	396	0.598352	0.0675431	2.76046e-17	N2-acetyllysine	Amino Acid	Lysine Metabolism
rs6759452	2	73878352	intron	NAT8	466	0.647855	0.0740919	4.11532e-17	N-acetylglutamine	Amino Acid	Glutamate Metabolism
rs11126414	2	73932044	upstream-gene	NAT8	466	-0.525715	0.0602591	4.77995e-17	N-delta-acetylornithine	Amino Acid	Urea cycle; Arginine and Proline Metabolism
rs2421668	2	73885096	intron	NAT8	467	0.507539	0.0594156	1.87625e-16	N-acetylglutamine	Amino Acid	Glutamate Metabolism
rs11126414	2	73932044	upstream-gene	NAT8	458	0.519325	0.0613326	3.43343e-16	N-acetyl-1-methylhistidine*	Amino Acid	Histidine Metabolism
rs11126416	2	73973877	intergenic	NAT8	471	-0.509361	0.0610667	8.19482e-16	N-delta-acetylornithine	Amino Acid	Urea cycle; Arginine and Proline Metabolism
rs2421668	2	73885096	intron	NAT8	300	0.629671	0.0746813	1.4535e-15	N-acetylcitrulline	Amino Acid	Urea cycle; Arginine and Proline Metabolism
rs11126414	2	73932044	upstream-gene	NAT8	393	0.562231	0.0677106	1.64885e-15	N2-acetyllysine	Amino Acid	Lysine Metabolism
rs11126416	2	73973877	intergenic	NAT8	397	0.556262	0.0685899	6.37138e-15	N2-acetyllysine	Amino Acid	Lysine Metabolism
rs4852977	2	73938295	intergenic	NAT8	467	0.421221	0.0613358	2.09284e-11	N-acetylglutamine	Amino Acid	Glutamate Metabolism
rs1052571	1	15850613	missense	CASP9	326	-0.703014	0.0667016	1.51667e-22	beta-guanidinopropanoate	Xenobiotics	Food Component/Plant
rs1052576	1	15832543	missense	CASP9	321	0.703568	0.0668438	1.87567e-22	beta-guanidinopropanoate	Xenobiotics	Food Component/Plant
rs6685648	1	15825195	intron	CASP9	326	-0.657882	0.0824827	2.58557e-14	beta-guanidinopropanoate	Xenobiotics	Food Component/Plant
rs4661636	1	15823061	intron	CASP9	326	0.545776	0.0779406	1.44293e-11	beta-guanidinopropanoate	Xenobiotics	Food Component/Plant
rs12130370	1	15810624	intron	CELA2B	320	-0.614638	0.0752291	7.22729e-15	beta-guanidinopropanoate	Xenobiotics	Food Component/Plant
rs3820071	1	15808767	missense	CELA2B	326	-0.622084	0.093678	1.30744e-10	beta-guanidinopropanoate	Xenobiotics	Food Component/Plant
rs7258249	19	8271721	upstream-gene	CERS4	475	0.398528	0.0597562	7.16507e-11	sphingomyelin (d18:1/20:1, d18:2/20:0)*	Lipid	Sphingolipid Metabolism
rs76657705	7	99428204	intron	CYP3A43	469	-1.2921	0.169045	1.20332e-13	androsterone sulfate	Lipid	Androgenic Steroids
rs80218044	7	99271606	intron	CYP3A5,ZSCAN25	473	-1.77281	0.203794	5.57144e-17	androsterone sulfate	Lipid	Androgenic Steroids
rs80218044	7	99271606	intron	CYP3A5,ZSCAN25	473	-1.81885	0.22772	1.05942e-14	epiandrosterone sulfate	Lipid	Androgenic Steroids
rs80218044	7	99271606	intron	CYP3A5,ZSCAN25	462	-1.76161	0.254531	1.50507e-11	5alpha-androstan-3alpha,17beta-diol monosulfate (1)	Lipid	Androgenic Steroids
rs45446698	7	99332948	upstream-gene	CYP3A7	473	-1.67553	0.155614	2.49854e-24	epiandrosterone sulfate	Lipid	Androgenic Steroids
rs45446698	7	99332948	upstream-gene	CYP3A7	462	-1.75605	0.165266	9.65966e-24	5alpha-androstan-3alpha,17beta-diol monosulfate (1)	Lipid	Androgenic Steroids
rs11568825	7	99332986	upstream-gene	CYP3A7	468	-1.88011	0.214888	3.90778e-17	androsterone sulfate	Lipid	Androgenic Steroids
rs45446698	7	99332948	upstream-gene	CYP3A7	473	-1.19543	0.158576	2.44465e-13	androstenediol (3alpha, 17alpha) monosulfate (3)	Lipid	Androgenic Steroids
rs45446698	7	99332948	upstream-gene	CYP3A7	470	1.38279	0.183875	2.79693e-13	andro steroid monosulfate C19H28O6S (1)*	Lipid	Androgenic Steroids
rs45446698	7	99332948	upstream-gene	CYP3A7	468	1.53612	0.20461	3.06941e-13	16a-hydroxy DHEA 3-sulfate	Lipid	Androgenic Steroids
rs11568825	7	99332986	upstream-gene	CYP3A7	468	-1.55211	0.216276	2.82152e-12	epiandrosterone sulfate	Lipid	Androgenic Steroids
rs11568825	7	99332986	upstream-gene	CYP3A7	458	-1.53335	0.225546	3.30972e-11	5alpha-androstan-3alpha,17beta-diol monosulfate (1)	Lipid	Androgenic Steroids
rs45446698	7	99332948	upstream-gene	CYP3A7, ZKSCAN5	473	-1.92334	0.15422	4.61903e-31	androsterone sulfate	Lipid	Androgenic Steroids
rs10492987	1	15993338	3-prime-UTR	DDI2	326	0.659617	0.0647208	2.34219e-21	beta-guanidinopropanoate	Xenobiotics	Food Component/Plant
rs10927796	1	15857134	intron	DNAJC16	323	-0.693316	0.0674052	1.18666e-21	beta-guanidinopropanoate	Xenobiotics	Food Component/Plant
rs174547	11	61570783	intron	FADS1	473	-0.484483	0.0633768	1.17935e-13	1-arachidonoyl-GPC (20:4n6)*	Lipid	Lysophospholipid
rs174550	11	61571478	intron	FADS1	474	-0.482936	0.0633299	1.33817e-13	1-arachidonoyl-GPC (20:4n6)*	Lipid	Lysophospholipid
rs174546	11	61569830	3-prime-UTR	FADS1	469	-0.476408	0.0631588	2.40169e-13	1-arachidonoyl-GPC (20:4n6)*	Lipid	Lysophospholipid
rs174547	11	61570783	intron	FADS1	471	-0.444646	0.0640812	1.31397e-11	1-stearoyl-2-arachidonoyl-GPC (18:0/20:4)	Lipid	Phosphatidylcholine (PC)
rs174550	11	61571478	intron	FADS1	472	-0.442773	0.0640461	1.54312e-11	1-stearoyl-2-arachidonoyl-GPC (18:0/20:4)	Lipid	Phosphatidylcholine (PC)
rs174546	11	61569830	3-prime-UTR	FADS1	467	-0.438265	0.0635558	1.74741e-11	1-stearoyl-2-arachidonoyl-GPC (18:0/20:4)	Lipid	Phosphatidylcholine (PC)
rs174574	11	61600342	intron	FADS2	473	-0.431723	0.0618457	9.98803e-12	1-arachidonoyl-GPC (20:4n6)*	Lipid	Lysophospholipid
rs174574	11	61600342	intron	FADS2	472	-0.426739	0.062195	2.15141e-11	1-stearoyl-2-arachidonoyl-GPC (18:0/20:4)	Lipid	Phosphatidylcholine (PC)
rs174583	11	61609750	intron	FADS2	473	-0.408003	0.0624345	1.64967e-10	1-arachidonoyl-GPC (20:4n6)*	Lipid	Lysophospholipid
rs174601	11	61623140	intron	FADS2	471	-0.399566	0.0612785	1.8087e-10	1-arachidonoyl-GPC (20:4n6)*	Lipid	Lysophospholipid
rs174583	11	61609750	intron	FADS2	471	-0.407521	0.0626135	1.94611e-10	1-stearoyl-2-arachidonoyl-GPC (18:0/20:4)	Lipid	Phosphatidylcholine (PC)
rs55729124	11	49176504	intron	FOLH1	459	-0.951614	0.138617	2.16597e-11	N-acetyl-aspartyl-glutamate (NAAG)	Amino Acid	Glutamate Metabolism
rs61886483	11	49175551	intron	FOLH1	457	-0.935752	0.136407	2.24707e-11	N-acetyl-aspartyl-glutamate (NAAG)	Amino Acid	Glutamate Metabolism
rs61886481	11	49174303	intron	FOLH1	456	-0.975986	0.146454	7.69957e-11	N-acetyl-aspartyl-glutamate (NAAG)	Amino Acid	Glutamate Metabolism
rs1061115	10	100177049	3-prime-UTR	HPS1	469	-0.887265	0.0526831	4.0466e-50	N-methylpipecolate	Xenobiotics	Chemical
rs3733402	4	187158034	missense	KLKB1	465	0.403701	0.0573175	6.79656e-12	leucylglycine	Peptide	Dipeptide
rs4241816	4	187152327	intron	KLKB1	464	0.390855	0.0568564	2.0163e-11	leucylglycine	Peptide	Dipeptide
rs1912826	4	187149540	intron	KLKB1	457	0.386014	0.0571681	4.43367e-11	leucylglycine	Peptide	Dipeptide
rs10431384	12	121127347	intron	MLEC	463	0.673533	0.0577469	9.74909e-28	ethylmalonate	Amino Acid	Leucine, Isoleucine and Valine Metabolism
rs174536	11	61551927	intron	MYRF	467	-0.47502	0.0637826	4.63137e-13	1-arachidonoyl-GPC (20:4n6)*	Lipid	Lysophospholipid
rs174536	11	61551927	intron	MYRF	466	-0.422926	0.0646534	1.60644e-10	1-stearoyl-2-arachidonoyl-GPC (18:0/20:4)	Lipid	Phosphatidylcholine (PC)
rs1495747	8	18262861	downstream-gene	NAT2	293	0.680473	0.081205	2.24086e-15	5-acetylamino-6-formylamino-3-methyluracil	Xenobiotics	Xanthine Metabolism
rs1961456	8	18255709	intron	NAT2	293	0.657903	0.081773	2.15392e-14	5-acetylamino-6-formylamino-3-methyluracil	Xenobiotics	Xanthine Metabolism
rs1495747	8	18262861	downstream-gene	NAT2	473	0.521475	0.0669068	4.16015e-14	N-acetylputrescine	Amino Acid	Polyamine Metabolism
rs1961456	8	18255709	intron	NAT2	473	0.485242	0.0665385	1.28835e-12	N-acetylputrescine	Amino Acid	Polyamine Metabolism
rs1495741	8	18272881	intergenic	none	293	0.735717	0.0825581	5.48352e-17	5-acetylamino-6-formylamino-3-methyluracil	Xenobiotics	Xanthine Metabolism
rs1495743	8	18273300	intergenic	none	292	0.729858	0.084201	3.0842e-16	5-acetylamino-6-formylamino-3-methyluracil	Xenobiotics	Xanthine Metabolism
rs1495741	8	18272881	intergenic	none	475	0.5576	0.0683562	3.08798e-15	N-acetylputrescine	Amino Acid	Polyamine Metabolism
rs1495743	8	18273300	intergenic	none	469	0.540236	0.0698221	6.2766e-14	N-acetylputrescine	Amino Acid	Polyamine Metabolism
rs10774563	12	121060780	intergenic	none	461	0.405905	0.0601903	4.63618e-11	ethylmalonate	Amino Acid	Leucine, Isoleucine and Valine Metabolism
rs3903703	20	12945963	intergenic	none	470	0.436856	0.0674605	2.38065e-10	sphingomyelin (d18:1/25:0, d19:0/24:1, d20:1/23:0, d19:1/24:0)*	Lipid	Sphingolipid Metabolism
rs7072216	10	100156853	intron	PYROXD2	464	-0.964469	0.0509505	1.22869e-59	N-methylpipecolate	Xenobiotics	Chemical
rs7924303	10	100155963	intron	PYROXD2	470	-0.820119	0.0590716	5.71913e-37	N-methylpipecolate	Xenobiotics	Chemical
rs6584202	10	100170383	intron	PYROXD2	464	-0.818746	0.064498	6.68997e-32	N-methylpipecolate	Xenobiotics	Chemical
rs12763326	10	100167396	synonymous	PYROXD2	464	-0.814255	0.0646922	1.8505e-31	N-methylpipecolate	Xenobiotics	Chemical
rs17101394	14	64232386	intergenic	SGPP1	459	0.519533	0.0792815	1.51757e-10	ceramide (d16:1/24:1, d18:1/22:1)*	Lipid	Ceramides
rs12210538	6	110760008	missense	SLC22A16	469	-0.542566	0.0705466	8.66915e-14	dihomo-linolenoylcarnitine (20:3n3 or 6)*	Lipid	Fatty Acid Metabolism(Acyl Carnitine)
rs75859219	11	62913676	upstream-gene	SLC22A16, SLC22A24	462	0.963554	0.129554	5.03595e-13	etiocholanolone glucuronide	Lipid	Androgenic Steroids
rs11613331	12	351467	intron	SLC6A13	472	0.392686	0.0570875	1.92592e-11	deoxycarnitine	Lipid	Carnitine Metabolism
rs4363657	12	21368722	intron	SLCO1B1	465	0.690467	0.0935143	7.17525e-13	glycochenodeoxycholate glucuronide (1)	Lipid	Primary Bile Acid Metabolism
rs11045879	12	21382619	intron	SLCO1B1	461	0.699491	0.0948446	7.68677e-13	glycochenodeoxycholate glucuronide (1)	Lipid	Primary Bile Acid Metabolism
rs680379	20	12969400	intergenic	SPLTLC3	470	0.487986	0.0667999	1.19514e-12	sphingomyelin (d18:1/25:0, d19:0/24:1, d20:1/23:0, d19:1/24:0)*	Lipid	Sphingolipid Metabolism
rs4767935	12	121216531	intron	SPPL3	462	0.645107	0.0589824	6.44346e-25	ethylmalonate	Amino Acid	Leucine, Isoleucine and Valine Metabolism
rs9431	12	121202664	3-prime-UTR	SPPL3	463	-0.423778	0.0593226	3.55071e-12	ethylmalonate	Amino Acid	Leucine, Isoleucine and Valine Metabolism
rs35307342	4	69361389	intron	TMPRSS11E	455	0.46805	0.0663467	6.48328e-12	5alpha-androstan-3alpha,17beta-diol monosulfate (1)	Lipid	Androgenic Steroids
rs2741045	2	234580140	intron	UGT1A10,UGT1A8	470	0.459105	0.0669759	2.25281e-11	biliverdin	Cofactors and Vitamins	Hemoglobin and Porphyrin Metabolism
rs4294999	2	234635467	intron	UGT1A10,UGT1A8,UGT1A7,UGT1A6,UGT1A5,UGT1A9,UGT1A4	466	0.39711	0.0604943	1.39529e-10	biliverdin	Cofactors and Vitamins	Hemoglobin and Porphyrin Metabolism
rs887829	2	234668570	intron	UGT1A10,UGT1A8,UGT1A7,UGT1A6,UGT1A5,UGT1A9,UGT1A4,UGT1A3	469	0.462121	0.064258	2.54661e-12	biliverdin	Cofactors and Vitamins	Hemoglobin and Porphyrin Metabolism
rs2070959	2	234602191	missense	UGT1A10,UGT1A8,UGT1A7,UGT1A6,UGT1A9	467	0.491938	0.0631973	4.55762e-14	biliverdin	Cofactors and Vitamins	Hemoglobin and Porphyrin Metabolism
rs1105880	2	234601965	synonymous	UGT1A10,UGT1A8,UGT1A7,UGT1A6,UGT1A9	470	0.472119	0.0615583	1.00234e-13	biliverdin	Cofactors and Vitamins	Hemoglobin and Porphyrin Metabolism
rs12988520	2	234607394	intron	UGT1A10,UGT1A8,UGT1A7,UGT1A6,UGT1A9	463	-0.438297	0.0596964	9.53366e-13	biliverdin	Cofactors and Vitamins	Hemoglobin and Porphyrin Metabolism
rs28899170	2	234604230	intron	UGT1A10,UGT1A8,UGT1A7,UGT1A6,UGT1A9	469	0.430413	0.0650893	1.03035e-10	biliverdin	Cofactors and Vitamins	Hemoglobin and Porphyrin Metabolism
rs10168416	2	234597087	intron	UGT1A10,UGT1A8,UGT1A7,UGT1A9	469	0.498277	0.063401	2.67127e-14	biliverdin	Cofactors and Vitamins	Hemoglobin and Porphyrin Metabolism
rs2066938	12	121160615	3-prime-UTR	UNC119B	458	0.815884	0.0586576	6.15865e-37	ethylmalonate	Amino Acid	Leucine, Isoleucine and Valine Metabolism
rs3798793	6	133032668	intron	VNN1	466	0.455704	0.0607224	3.15009e-13	linoleoyl ethanolamide	Lipid	Endocannabinoid
rs6930032	6	133015606	intron	VNN1	471	-0.499004	0.0683269	1.20775e-12	linoleoyl ethanolamide	Lipid	Endocannabinoid

## Sheet: Table S4
Table S4. List of significant mGWAS hits at p value < 10^-6
SNP	rsID	CHR	BP	functionGVS	Gene	mGWAS_N	Beta	SE.Beta	Pvalue	Metabolite	SUPER_PATHWAY	SUB_PATHWAY
rs7072216	rs7072216	10	100156853	intron	PYROXD2	464	-0.964469	0.0509505	1.22869e-59	N-methylpipecolate	Xenobiotics	Chemical
rs1061115	rs1061115	10	100177049	3-prime-UTR	HPS1	469	-0.887265	0.0526831	4.0466e-50	N-methylpipecolate	Xenobiotics	Chemical
rs1881245	rs1881245	2	73649928	intron	NAT8	463	0.87268	0.0607462	5.76492e-39	N-acetyl-1-methylhistidine*	Amino Acid	Histidine Metabolism
rs1881245	rs1881245	2	73649928	intron	NAT8	475	0.845347	0.0606608	2.98328e-37	N-acetylasparagine	Amino Acid	Alanine and Aspartate Metabolism
rs7924303	rs7924303	10	100155963	intron	PYROXD2	470	-0.820119	0.0590716	5.71913e-37	N-methylpipecolate	Xenobiotics	Chemical
rs2066938	rs2066938	12	121160615	3-prime-UTR	UNC119B	458	0.815884	0.0586576	6.15865e-37	ethylmalonate	Amino Acid	Leucine, Isoleucine and Valine Metabolism
rs1881245	rs1881245	2	73649928	intron	NAT8	475	0.832767	0.0612879	9.30682e-36	N-acetylarginine	Amino Acid	Urea cycle; Arginine and Proline Metabolism
rs6759452	rs6759452	2	73878352	intron	NAT8	462	0.934158	0.0702666	2.22806e-34	N-acetyl-1-methylhistidine*	Amino Acid	Histidine Metabolism
rs1881245	rs1881245	2	73649928	intron	NAT8	470	-0.772674	0.0606857	4.11778e-32	N-delta-acetylornithine	Amino Acid	Urea cycle; Arginine and Proline Metabolism
rs6584202	rs6584202	10	100170383	intron	PYROXD2	464	-0.818746	0.064498	6.68997e-32	N-methylpipecolate	Xenobiotics	Chemical
rs12763326	rs12763326	10	100167396	synonymous	PYROXD2	464	-0.814255	0.0646922	1.8505e-31	N-methylpipecolate	Xenobiotics	Chemical
rs6759452	rs6759452	2	73878352	intron	NAT8	474	0.892736	0.0715004	3.9576e-31	N-acetylarginine	Amino Acid	Urea cycle; Arginine and Proline Metabolism
kgp4558593	rs45446698	7	99332948	upstream-gene	CYP3A7, ZKSCAN5	473	-1.92334	0.15422	4.61903e-31	androsterone sulfate	Lipid	Androgenic Steroids
rs2421668	rs2421668	2	73885096	intron	NAT8	475	0.684342	0.0575428	9.91093e-29	N-acetylasparagine	Amino Acid	Alanine and Aspartate Metabolism
rs12472502	rs12472502	2	73859184	intergenic	NAT8	475	0.67162	0.0566651	1.43699e-28	N-acetylasparagine	Amino Acid	Alanine and Aspartate Metabolism
rs7586361	rs7586361	2	73601606	intergenic	NAT8	474	0.72287	0.0613013	2.54294e-28	N-acetylasparagine	Amino Acid	Alanine and Aspartate Metabolism
rs10431384	rs10431384	12	121127347	intron	MLEC	463	0.673533	0.0577469	9.74909e-28	ethylmalonate	Amino Acid	Leucine, Isoleucine and Valine Metabolism
rs6759452	rs6759452	2	73878352	intron	NAT8	474	0.833903	0.0728872	6.22269e-27	N-acetylasparagine	Amino Acid	Alanine and Aspartate Metabolism
rs12995433	rs12995433	2	73641326	intron	NAT8	472	0.661576	0.0582175	1.282e-26	N-acetylasparagine	Amino Acid	Alanine and Aspartate Metabolism
rs4852977	rs4852977	2	73938295	intergenic	NAT8	475	0.666971	0.058789	1.45604e-26	N-acetylarginine	Amino Acid	Urea cycle; Arginine and Proline Metabolism
rs12472502	rs12472502	2	73859184	intergenic	NAT8	475	0.653536	0.0577686	1.94421e-26	N-acetylarginine	Amino Acid	Urea cycle; Arginine and Proline Metabolism
rs6759452	rs6759452	2	73878352	intron	NAT8	469	-0.811441	0.0719706	2.97274e-26	N-delta-acetylornithine	Amino Acid	Urea cycle; Arginine and Proline Metabolism
rs2421668	rs2421668	2	73885096	intron	NAT8	475	0.655446	0.058538	5.49603e-26	N-acetylarginine	Amino Acid	Urea cycle; Arginine and Proline Metabolism
rs11126414	rs11126414	2	73932044	upstream-gene	NAT8	470	0.655968	0.0586314	6.35246e-26	N-acetylarginine	Amino Acid	Urea cycle; Arginine and Proline Metabolism
rs2421668	rs2421668	2	73885096	intron	NAT8	470	-0.6375	0.0572926	1.09192e-25	N-delta-acetylornithine	Amino Acid	Urea cycle; Arginine and Proline Metabolism
rs6429759	rs6429759	1	15910003	intron	AGMAT	323	0.739401	0.0653062	2.98006e-25	beta-guanidinopropanoate	Xenobiotics	Food Component/Plant
rs6546824	rs6546824	2	73587331	intergenic	NAT8	475	0.685167	0.0624284	3.9337e-25	N-acetylasparagine	Amino Acid	Alanine and Aspartate Metabolism
rs12995433	rs12995433	2	73641326	intron	NAT8	467	-0.627853	0.0573465	5.49294e-25	N-delta-acetylornithine	Amino Acid	Urea cycle; Arginine and Proline Metabolism
rs4767935	rs4767935	12	121216531	intron	SPPL3	462	0.645107	0.0589824	6.44346e-25	ethylmalonate	Amino Acid	Leucine, Isoleucine and Valine Metabolism
rs12472502	rs12472502	2	73859184	intergenic	NAT8	470	-0.616546	0.0568609	1.33391e-24	N-delta-acetylornithine	Amino Acid	Urea cycle; Arginine and Proline Metabolism
rs7586361	rs7586361	2	73601606	intergenic	NAT8	469	-0.662217	0.0612225	1.70117e-24	N-delta-acetylornithine	Amino Acid	Urea cycle; Arginine and Proline Metabolism
kgp4558593	rs45446698	7	99332948	upstream-gene	CYP3A7, ZKSCAN5	473	-1.67553	0.155614	2.49854e-24	epiandrosterone sulfate	Lipid	Androgenic Steroids
rs4852977	rs4852977	2	73938295	intergenic	NAT8	475	0.630308	0.0592377	7.36457e-24	N-acetylasparagine	Amino Acid	Alanine and Aspartate Metabolism
rs1881245	rs1881245	2	73649928	intron	NAT8	396	0.741017	0.06889	7.58766e-24	N2-acetyllysine	Amino Acid	Lysine Metabolism
kgp4558593	rs45446698	7	99332948	upstream-gene	CYP3A7, ZKSCAN5	462	-1.75605	0.165266	9.65966e-24	5alpha-androstan-3alpha,17beta-diol monosulfate (1)	Lipid	Androgenic Steroids
rs11126416	rs11126416	2	73973877	intergenic	NAT8	476	0.637852	0.0601578	1.00668e-23	N-acetylarginine	Amino Acid	Urea cycle; Arginine and Proline Metabolism
rs12995433	rs12995433	2	73641326	intron	NAT8	472	0.627644	0.0594177	1.48053e-23	N-acetylarginine	Amino Acid	Urea cycle; Arginine and Proline Metabolism
rs9204	rs9204	12	121177778	3-prime-UTR	ACADS	463	0.625047	0.0595773	3.02344e-23	ethylmalonate	Amino Acid	Leucine, Isoleucine and Valine Metabolism
rs11126414	rs11126414	2	73932044	upstream-gene	NAT8	470	0.61743	0.0589466	3.24505e-23	N-acetylasparagine	Amino Acid	Alanine and Aspartate Metabolism
rs7586361	rs7586361	2	73601606	intergenic	NAT8	474	0.658797	0.0629781	3.49998e-23	N-acetylarginine	Amino Acid	Urea cycle; Arginine and Proline Metabolism
rs2421668	rs2421668	2	73885096	intron	NAT8	463	0.61874	0.0593367	5.21043e-23	N-acetyl-1-methylhistidine*	Amino Acid	Histidine Metabolism
rs12472502	rs12472502	2	73859184	intergenic	NAT8	463	0.610392	0.0589841	1.02139e-22	N-acetyl-1-methylhistidine*	Amino Acid	Histidine Metabolism
exm19561	rs1052571	1	15850613	missense	CASP9	326	-0.703014	0.0667016	1.51667e-22	beta-guanidinopropanoate	Xenobiotics	Food Component/Plant
exm19502	rs1052576	1	15832543	missense	CASP9	321	0.703568	0.0668438	1.87567e-22	beta-guanidinopropanoate	Xenobiotics	Food Component/Plant
rs1881245	rs1881245	2	73649928	intron	NAT8	300	0.767269	0.0730588	3.53543e-22	N-acetylcitrulline	Amino Acid	Urea cycle; Arginine and Proline Metabolism
rs6546824	rs6546824	2	73587331	intergenic	NAT8	475	0.650156	0.0638342	3.61644e-22	N-acetylarginine	Amino Acid	Urea cycle; Arginine and Proline Metabolism
rs6546824	rs6546824	2	73587331	intergenic	NAT8	470	-0.632263	0.0623702	5.66651e-22	N-delta-acetylornithine	Amino Acid	Urea cycle; Arginine and Proline Metabolism
rs6546824	rs6546824	2	73587331	intergenic	NAT8	463	0.651743	0.0642628	5.82717e-22	N-acetyl-1-methylhistidine*	Amino Acid	Histidine Metabolism
rs7586361	rs7586361	2	73601606	intergenic	NAT8	462	0.646477	0.0637956	6.30535e-22	N-acetyl-1-methylhistidine*	Amino Acid	Histidine Metabolism
rs11126416	rs11126416	2	73973877	intergenic	NAT8	476	0.607793	0.0603488	9.32586e-22	N-acetylasparagine	Amino Acid	Alanine and Aspartate Metabolism
rs10927796	rs10927796	1	15857134	intron	DNAJC16	323	-0.693316	0.0674052	1.18666e-21	beta-guanidinopropanoate	Xenobiotics	Food Component/Plant
rs2421668	rs2421668	2	73885096	intron	NAT8	396	0.664101	0.0654837	1.22269e-21	N2-acetyllysine	Amino Acid	Lysine Metabolism
rs10492987	rs10492987	1	15993338	3-prime-UTR	DDI2	326	0.659617	0.0647208	2.34219e-21	beta-guanidinopropanoate	Xenobiotics	Food Component/Plant
rs12472502	rs12472502	2	73859184	intergenic	NAT8	396	0.645987	0.0646466	4.07884e-21	N2-acetyllysine	Amino Acid	Lysine Metabolism
rs12995433	rs12995433	2	73641326	intron	NAT8	460	0.59296	0.0603752	8.54128e-21	N-acetyl-1-methylhistidine*	Amino Acid	Histidine Metabolism
rs6759452	rs6759452	2	73878352	intron	NAT8	395	0.79484	0.0806939	1.29501e-20	N2-acetyllysine	Amino Acid	Lysine Metabolism
rs6546824	rs6546824	2	73587331	intergenic	NAT8	396	0.658811	0.0701445	4.72255e-19	N2-acetyllysine	Amino Acid	Lysine Metabolism
rs4852977	rs4852977	2	73938295	intergenic	NAT8	463	0.555622	0.0614678	4.32382e-18	N-acetyl-1-methylhistidine*	Amino Acid	Histidine Metabolism
rs7586361	rs7586361	2	73601606	intergenic	NAT8	395	0.63795	0.0700935	4.45866e-18	N2-acetyllysine	Amino Acid	Lysine Metabolism
rs4852977	rs4852977	2	73938295	intergenic	NAT8	470	-0.541431	0.0603828	7.27111e-18	N-delta-acetylornithine	Amino Acid	Urea cycle; Arginine and Proline Metabolism
rs11126416	rs11126416	2	73973877	intergenic	NAT8	464	0.555792	0.0621635	9.21079e-18	N-acetyl-1-methylhistidine*	Amino Acid	Histidine Metabolism
rs6759452	rs6759452	2	73878352	intron	NAT8	299	0.777665	0.0861772	2.2625e-17	N-acetylcitrulline	Amino Acid	Urea cycle; Arginine and Proline Metabolism
rs4852977	rs4852977	2	73938295	intergenic	NAT8	396	0.598352	0.0675431	2.76046e-17	N2-acetyllysine	Amino Acid	Lysine Metabolism
rs1881245	rs1881245	2	73649928	intron	NAT8	467	0.56632	0.064679	3.73756e-17	N-acetylglutamine	Amino Acid	Glutamate Metabolism
kgp31917752	rs11568825	7	99332986	upstream-gene	CYP3A7	468	-1.88011	0.214888	3.90778e-17	androsterone sulfate	Lipid	Androgenic Steroids
rs6759452	rs6759452	2	73878352	intron	NAT8	466	0.647855	0.0740919	4.11532e-17	N-acetylglutamine	Amino Acid	Glutamate Metabolism
rs11126414	rs11126414	2	73932044	upstream-gene	NAT8	466	-0.525715	0.0602591	4.77995e-17	N-delta-acetylornithine	Amino Acid	Urea cycle; Arginine and Proline Metabolism
rs1495741	rs1495741	8	18272881	intergenic	none	293	0.735717	0.0825581	5.48352e-17	5-acetylamino-6-formylamino-3-methyluracil	Xenobiotics	Xanthine Metabolism
kgp57994	rs80218044	7	99271606	intron	CYP3A5,ZSCAN25	473	-1.77281	0.203794	5.57144e-17	androsterone sulfate	Lipid	Androgenic Steroids
rs7586361	rs7586361	2	73601606	intergenic	NAT8	299	0.677368	0.0766598	8.6533e-17	N-acetylcitrulline	Amino Acid	Urea cycle; Arginine and Proline Metabolism
rs12995433	rs12995433	2	73641326	intron	NAT8	393	0.578242	0.0671476	1.76598e-16	N2-acetyllysine	Amino Acid	Lysine Metabolism
rs2421668	rs2421668	2	73885096	intron	NAT8	467	0.507539	0.0594156	1.87625e-16	N-acetylglutamine	Amino Acid	Glutamate Metabolism
rs1495743	rs1495743	8	18273300	intergenic	none	292	0.729858	0.084201	3.0842e-16	5-acetylamino-6-formylamino-3-methyluracil	Xenobiotics	Xanthine Metabolism
rs11126414	rs11126414	2	73932044	upstream-gene	NAT8	458	0.519325	0.0613326	3.43343e-16	N-acetyl-1-methylhistidine*	Amino Acid	Histidine Metabolism
rs11126416	rs11126416	2	73973877	intergenic	NAT8	471	-0.509361	0.0610667	8.19482e-16	N-delta-acetylornithine	Amino Acid	Urea cycle; Arginine and Proline Metabolism
rs2421668	rs2421668	2	73885096	intron	NAT8	300	0.629671	0.0746813	1.4535e-15	N-acetylcitrulline	Amino Acid	Urea cycle; Arginine and Proline Metabolism
rs11126414	rs11126414	2	73932044	upstream-gene	NAT8	393	0.562231	0.0677106	1.64885e-15	N2-acetyllysine	Amino Acid	Lysine Metabolism
rs6546824	rs6546824	2	73587331	intergenic	NAT8	300	0.655024	0.0780735	1.93671e-15	N-acetylcitrulline	Amino Acid	Urea cycle; Arginine and Proline Metabolism
rs12472502	rs12472502	2	73859184	intergenic	NAT8	467	0.484016	0.0589652	2.20322e-15	N-acetylglutamine	Amino Acid	Glutamate Metabolism
rs1495747	rs1495747	8	18262861	downstream-gene	NAT2	293	0.680473	0.081205	2.24086e-15	5-acetylamino-6-formylamino-3-methyluracil	Xenobiotics	Xanthine Metabolism
rs1495741	rs1495741	8	18272881	intergenic	none	475	0.5576	0.0683562	3.08798e-15	N-acetylputrescine	Amino Acid	Polyamine Metabolism
rs12472502	rs12472502	2	73859184	intergenic	NAT8	300	0.618246	0.0745526	3.77191e-15	N-acetylcitrulline	Amino Acid	Urea cycle; Arginine and Proline Metabolism
rs11126416	rs11126416	2	73973877	intergenic	NAT8	397	0.556262	0.0685899	6.37138e-15	N2-acetyllysine	Amino Acid	Lysine Metabolism
rs12130370	rs12130370	1	15810624	intron	CELA2B	320	-0.614638	0.0752291	7.22729e-15	beta-guanidinopropanoate	Xenobiotics	Food Component/Plant
kgp57994	rs80218044	7	99271606	intron	CYP3A5,ZSCAN25	473	-1.81885	0.22772	1.05942e-14	epiandrosterone sulfate	Lipid	Androgenic Steroids
kgp10211046	rs1961456	8	18255709	intron	NAT2	293	0.657903	0.081773	2.15392e-14	5-acetylamino-6-formylamino-3-methyluracil	Xenobiotics	Xanthine Metabolism
rs12995433	rs12995433	2	73641326	intron	NAT8	298	0.610891	0.0761208	2.35178e-14	N-acetylcitrulline	Amino Acid	Urea cycle; Arginine and Proline Metabolism
rs6685648	rs6685648	1	15825195	intron	CASP9	326	-0.657882	0.0824827	2.58557e-14	beta-guanidinopropanoate	Xenobiotics	Food Component/Plant
rs10168416	rs10168416	2	234597087	intron	UGT1A10,UGT1A8,UGT1A7,UGT1A9	469	0.498277	0.063401	2.67127e-14	biliverdin	Cofactors and Vitamins	Hemoglobin and Porphyrin Metabolism
rs1495747	rs1495747	8	18262861	downstream-gene	NAT2	473	0.521475	0.0669068	4.16015e-14	N-acetylputrescine	Amino Acid	Polyamine Metabolism
exm277187	rs2070959	2	234602191	missense	UGT1A10,UGT1A8,UGT1A7,UGT1A6,UGT1A9	467	0.491938	0.0631973	4.55762e-14	biliverdin	Cofactors and Vitamins	Hemoglobin and Porphyrin Metabolism
rs7586361	rs7586361	2	73601606	intergenic	NAT8	466	0.4962	0.0639254	5.335e-14	N-acetylglutamine	Amino Acid	Glutamate Metabolism
rs1495743	rs1495743	8	18273300	intergenic	none	469	0.540236	0.0698221	6.2766e-14	N-acetylputrescine	Amino Acid	Polyamine Metabolism
rs12210538	rs12210538	6	110760008	missense	SLC22A16	469	-0.542566	0.0705466	8.66915e-14	dihomo-linolenoylcarnitine (20:3n3 or 6)*	Lipid	Fatty Acid Metabolism(Acyl Carnitine)
kgp3011360	rs1105880	2	234601965	synonymous	UGT1A10,UGT1A8,UGT1A7,UGT1A6,UGT1A9	470	0.472119	0.0615583	1.00234e-13	biliverdin	Cofactors and Vitamins	Hemoglobin and Porphyrin Metabolism
rs6546824	rs6546824	2	73587331	intergenic	NAT8	467	0.493417	0.0643754	1.0469e-13	N-acetylglutamine	Amino Acid	Glutamate Metabolism
rs174547	rs174547	11	61570783	intron	FADS1	473	-0.484483	0.0633768	1.17935e-13	1-arachidonoyl-GPC (20:4n6)*	Lipid	Lysophospholipid
kgp11068743	rs76657705	7	99428204	intron	CYP3A43	469	-1.2921	0.169045	1.20332e-13	androsterone sulfate	Lipid	Androgenic Steroids
rs174550	rs174550	11	61571478	intron	FADS1	474	-0.482936	0.0633299	1.33817e-13	1-arachidonoyl-GPC (20:4n6)*	Lipid	Lysophospholipid
rs12995433	rs12995433	2	73641326	intron	NAT8	464	0.458745	0.0605628	1.96591e-13	N-acetylglutamine	Amino Acid	Glutamate Metabolism
rs174546	rs174546	11	61569830	3-prime-UTR	FADS1	469	-0.476408	0.0631588	2.40169e-13	1-arachidonoyl-GPC (20:4n6)*	Lipid	Lysophospholipid
kgp4558593	rs45446698	7	99332948	upstream-gene	CYP3A7, ZKSCAN5	473	-1.19543	0.158576	2.44465e-13	androstenediol (3alpha, 17alpha) monosulfate (3)	Lipid	Androgenic Steroids
kgp4558593	rs45446698	7	99332948	upstream-gene	CYP3A7, ZKSCAN5	470	1.38279	0.183875	2.79693e-13	andro steroid monosulfate C19H28O6S (1)*	Lipid	Androgenic Steroids
kgp4558593	rs45446698	7	99332948	upstream-gene	CYP3A7, ZKSCAN5	468	1.53612	0.20461	3.06941e-13	16a-hydroxy DHEA 3-sulfate	Lipid	Androgenic Steroids
rs3798793	rs3798793	6	133032668	intron	VNN1	466	0.455704	0.0607224	3.15009e-13	linoleoyl ethanolamide	Lipid	Endocannabinoid
rs174536	rs174536	11	61551927	intron	MYRF	467	-0.47502	0.0637826	4.63137e-13	1-arachidonoyl-GPC (20:4n6)*	Lipid	Lysophospholipid
kgp11932415	rs75859219	11	62913676	upstream-gene	SLC22A16, SLC22A24	462	0.963554	0.129554	5.03595e-13	etiocholanolone glucuronide	Lipid	Androgenic Steroids
rs4363657	rs4363657	12	21368722	intron	SLCO1B1	465	0.690467	0.0935143	7.17525e-13	glycochenodeoxycholate glucuronide (1)	Lipid	Primary Bile Acid Metabolism
rs11045879	rs11045879	12	21382619	intron	SLCO1B1	461	0.699491	0.0948446	7.68677e-13	glycochenodeoxycholate glucuronide (1)	Lipid	Primary Bile Acid Metabolism
kgp1135942	rs12988520	2	234607394	intron	UGT1A10,UGT1A8,UGT1A7,UGT1A6,UGT1A9	463	-0.438297	0.0596964	9.53366e-13	biliverdin	Cofactors and Vitamins	Hemoglobin and Porphyrin Metabolism
rs680379	rs680379	20	12969400	intergenic	SPLTLC3	470	0.487986	0.0667999	1.19514e-12	sphingomyelin (d18:1/25:0, d19:0/24:1, d20:1/23:0, d19:1/24:0)*	Lipid	Sphingolipid Metabolism
rs6930032	rs6930032	6	133015606	intron	VNN1	471	-0.499004	0.0683269	1.20775e-12	linoleoyl ethanolamide	Lipid	Endocannabinoid
kgp10211046	rs1961456	8	18255709	intron	NAT2	473	0.485242	0.0665385	1.28835e-12	N-acetylputrescine	Amino Acid	Polyamine Metabolism
rs887829	rs887829	2	234668570	intron	UGT1A10,UGT1A8,UGT1A7,UGT1A6,UGT1A5,UGT1A9,UGT1A4,UGT1A3	469	0.462121	0.064258	2.54661e-12	biliverdin	Cofactors and Vitamins	Hemoglobin and Porphyrin Metabolism
kgp31917752	rs11568825	7	99332986	upstream-gene	CYP3A7	468	-1.55211	0.216276	2.82152e-12	epiandrosterone sulfate	Lipid	Androgenic Steroids
rs9431	rs9431	12	121202664	3-prime-UTR	SPPL3	463	-0.423778	0.0593226	3.55071e-12	ethylmalonate	Amino Acid	Leucine, Isoleucine and Valine Metabolism
kgp6912030	rs35307342	4	69361389	intron	TMPRSS11E	455	0.46805	0.0663467	6.48328e-12	5alpha-androstan-3alpha,17beta-diol monosulfate (1)	Lipid	Androgenic Steroids
exm437968	rs3733402	4	187158034	missense	KLKB1	465	0.403701	0.0573175	6.79656e-12	leucylglycine	Peptide	Dipeptide
rs174574	rs174574	11	61600342	intron	FADS2	473	-0.431723	0.0618457	9.98803e-12	1-arachidonoyl-GPC (20:4n6)*	Lipid	Lysophospholipid
rs174547	rs174547	11	61570783	intron	FADS1	471	-0.444646	0.0640812	1.31397e-11	1-stearoyl-2-arachidonoyl-GPC (18:0/20:4)	Lipid	Phosphatidylcholine (PC)
kgp5823784	rs4661636	1	15823061	intron	CASP9	326	0.545776	0.0779406	1.44293e-11	beta-guanidinopropanoate	Xenobiotics	Food Component/Plant
kgp57994	rs80218044	7	99271606	intron	CYP3A5,ZSCAN25	462	-1.76161	0.254531	1.50507e-11	5alpha-androstan-3alpha,17beta-diol monosulfate (1)	Lipid	Androgenic Steroids
rs174550	rs174550	11	61571478	intron	FADS1	472	-0.442773	0.0640461	1.54312e-11	1-stearoyl-2-arachidonoyl-GPC (18:0/20:4)	Lipid	Phosphatidylcholine (PC)
rs174546	rs174546	11	61569830	3-prime-UTR	FADS1	467	-0.438265	0.0635558	1.74741e-11	1-stearoyl-2-arachidonoyl-GPC (18:0/20:4)	Lipid	Phosphatidylcholine (PC)
kgp3835440	rs11613331	12	351467	intron	SLC6A13	472	0.392686	0.0570875	1.92592e-11	deoxycarnitine	Lipid	Carnitine Metabolism
rs4241816	rs4241816	4	187152327	intron	KLKB1	464	0.390855	0.0568564	2.0163e-11	leucylglycine	Peptide	Dipeptide
rs4852977	rs4852977	2	73938295	intergenic	NAT8	467	0.421221	0.0613358	2.09284e-11	N-acetylglutamine	Amino Acid	Glutamate Metabolism
rs174574	rs174574	11	61600342	intron	FADS2	472	-0.426739	0.062195	2.15141e-11	1-stearoyl-2-arachidonoyl-GPC (18:0/20:4)	Lipid	Phosphatidylcholine (PC)
kgp2587265	rs55729124	11	49176504	intron	FOLH1	459	-0.951614	0.138617	2.16597e-11	N-acetyl-aspartyl-glutamate (NAAG)	Amino Acid	Glutamate Metabolism
kgp8969041	rs61886483	11	49175551	intron	FOLH1	457	-0.935752	0.136407	2.24707e-11	N-acetyl-aspartyl-glutamate (NAAG)	Amino Acid	Glutamate Metabolism
rs2741045	rs2741045	2	234580140	intron	UGT1A10,UGT1A8	470	0.459105	0.0669759	2.25281e-11	biliverdin	Cofactors and Vitamins	Hemoglobin and Porphyrin Metabolism
kgp31917752	rs11568825	7	99332986	upstream-gene	CYP3A7	458	-1.53335	0.225546	3.30972e-11	5alpha-androstan-3alpha,17beta-diol monosulfate (1)	Lipid	Androgenic Steroids
rs1912826	rs1912826	4	187149540	intron	KLKB1	457	0.386014	0.0571681	4.43367e-11	leucylglycine	Peptide	Dipeptide
rs10774563	rs10774563	12	121060780	intergenic	none	461	0.405905	0.0601903	4.63618e-11	ethylmalonate	Amino Acid	Leucine, Isoleucine and Valine Metabolism
rs7258249	rs7258249	19	8271721	upstream-gene	CERS4	475	0.398528	0.0597562	7.16507e-11	sphingomyelin (d18:1/20:1, d18:2/20:0)*	Lipid	Sphingolipid Metabolism
kgp31588729	rs61886481	11	49174303	intron	FOLH1	456	-0.975986	0.146454	7.69957e-11	N-acetyl-aspartyl-glutamate (NAAG)	Amino Acid	Glutamate Metabolism
kgp11047322	rs28899170	2	234604230	intron	UGT1A10,UGT1A8,UGT1A7,UGT1A6,UGT1A9	469	0.430413	0.0650893	1.03035e-10	biliverdin	Cofactors and Vitamins	Hemoglobin and Porphyrin Metabolism
rs3820071	rs3820071	1	15808767	missense	CELA2B	326	-0.622084	0.093678	1.30744e-10	beta-guanidinopropanoate	Xenobiotics	Food Component/Plant
rs4294999	rs4294999	2	234635467	intron	UGT1A10,UGT1A8,UGT1A7,UGT1A6,UGT1A5,UGT1A9,UGT1A4	466	0.39711	0.0604943	1.39529e-10	biliverdin	Cofactors and Vitamins	Hemoglobin and Porphyrin Metabolism
rs17101394	rs17101394	14	64232386	intergenic	SGPP1	459	0.519533	0.0792815	1.51757e-10	ceramide (d16:1/24:1, d18:1/22:1)*	Lipid	Ceramides
rs174536	rs174536	11	61551927	intron	MYRF	466	-0.422926	0.0646534	1.60644e-10	1-stearoyl-2-arachidonoyl-GPC (18:0/20:4)	Lipid	Phosphatidylcholine (PC)
rs174583	rs174583	11	61609750	intron	FADS2	473	-0.408003	0.0624345	1.64967e-10	1-arachidonoyl-GPC (20:4n6)*	Lipid	Lysophospholipid
rs174601	rs174601	11	61623140	intron	FADS2	471	-0.399566	0.0612785	1.8087e-10	1-arachidonoyl-GPC (20:4n6)*	Lipid	Lysophospholipid
rs174583	rs174583	11	61609750	intron	FADS2	471	-0.407521	0.0626135	1.94611e-10	1-stearoyl-2-arachidonoyl-GPC (18:0/20:4)	Lipid	Phosphatidylcholine (PC)
rs3903703	rs3903703	20	12945963	intergenic	none	470	0.436856	0.0674605	2.38065e-10	sphingomyelin (d18:1/25:0, d19:0/24:1, d20:1/23:0, d19:1/24:0)*	Lipid	Sphingolipid Metabolism
kgp1014812	rs10426201	19	48384749	intron	SULT2A1	470	0.520539	0.0804615	2.47394e-10	androstenediol (3alpha, 17alpha) monosulfate (2)	Lipid	Androgenic Steroids
rs11126416	rs11126416	2	73973877	intergenic	none	468	0.402275	0.0623926	2.83655e-10	N-acetylglutamine	Amino Acid	Glutamate Metabolism
rs174574	rs174574	11	61600342	intron	FADS2	471	0.397855	0.0619832	3.35619e-10	1-palmitoyl-2-linoleoyl-GPE (16:0/18:2)	Lipid	Phosphatidylethanolamine (PE)
rs17432839	rs17432839	9	131705763	upstream-gene	none	471	0.397028	0.0618751	3.39993e-10	2'-O-methyluridine	Nucleotide	Pyrimidine Metabolism, Uracil containing
kgp8364782	rs11061978	12	318601	intron	SLC6A12	476	-0.408361	0.0637571	3.61595e-10	betaine	Amino Acid	Glycine, Serine and Threonine Metabolism
kgp6912030	rs35307342	4	69361389	intron	TMPRSS11E	466	0.407958	0.0638251	3.98367e-10	androstenediol (3alpha, 17alpha) monosulfate (3)	Lipid	Androgenic Steroids
rs10774021	rs10774021	12	349298	intron	SLC6A13	469	-0.365883	0.0573707	4.31765e-10	deoxycarnitine	Lipid	Carnitine Metabolism
kgp10792001	rs9348139	6	166888550	intron	RPS6KA2	462	-0.678046	0.106536	4.72707e-10	isobutyrylcarnitine (C4)	Amino Acid	Leucine, Isoleucine and Valine Metabolism
rs12210538	rs12210538	6	110760008	missense	SLC22A16	457	-0.466219	0.0734142	5.18613e-10	dihomo-linoleoylcarnitine (C20:2)*	Lipid	Fatty Acid Metabolism(Acyl Carnitine)
exm19431	rs3766160	1	15808872	missense	CELA2B	321	-0.601038	0.0938513	5.37138e-10	beta-guanidinopropanoate	Xenobiotics	Food Component/Plant
rs17277546	rs17277546	7	99489571	3-prime-UTR	TRIM4	469	-0.997197	0.157995	6.40532e-10	androsterone sulfate	Lipid	Androgenic Steroids
exm437968	rs3733402	4	187158034	missense	KLKB1	436	0.396249	0.0627296	6.59579e-10	leucylalanine	Peptide	Dipeptide
kgp5918098	rs2741029	2	234530160	intron	UGT1A8	461	0.42278	0.0670212	6.62793e-10	biliverdin	Cofactors and Vitamins	Hemoglobin and Porphyrin Metabolism
kgp2949363	rs2011082	6	110734999	intron	DDO	467	-0.450078	0.0715527	7.30005e-10	dihomo-linolenoylcarnitine (20:3n3 or 6)*	Lipid	Fatty Acid Metabolism(Acyl Carnitine)
rs267733	rs267733	1	150958836	missense	ANXA9	338	-0.67728	0.107512	9.29342e-10	stearoyl-arachidonoyl-glycerol (18:0/20:4) [2]*	Lipid	Diacylglycerol
rs4852977	rs4852977	2	73938295	intergenic	none	300	0.499168	0.0789486	9.30041e-10	N-acetylcitrulline	Amino Acid	Urea cycle; Arginine and Proline Metabolism
kgp9758566	rs34311712	4	69319421	intron	TMPRSS11E	470	-0.40807	0.0654844	1.02753e-09	androstenediol (3alpha, 17alpha) monosulfate (3)	Lipid	Androgenic Steroids
rs11126414	rs11126414	2	73932044	upstream-gene	none	298	0.493161	0.0782987	1.07633e-09	N-acetylcitrulline	Amino Acid	Urea cycle; Arginine and Proline Metabolism
rs6759452	rs6759452	2	73878352	intron	NAT8	473	-0.467546	0.0755017	1.28669e-09	methionine sulfone	Amino Acid	Methionine, Cysteine, SAM and Taurine Metabolism
kgp2341873	rs112174035	6	110797576	intron	SLC22A16	468	-0.461564	0.0745631	1.31424e-09	dihomo-linolenoylcarnitine (20:3n3 or 6)*	Lipid	Fatty Acid Metabolism(Acyl Carnitine)
rs2745426	rs2745426	6	133003344	3-prime-UTR	VNN1	471	0.412621	0.0667255	1.35807e-09	linoleoyl ethanolamide	Lipid	Endocannabinoid
rs3738846	rs3738846	2	74091805	3-prime-UTR	STAMBP	468	0.426214	0.0690298	1.44258e-09	N-acetylasparagine	Amino Acid	Alanine and Aspartate Metabolism
kgp8459970	rs6928183	6	110799201	upstream-gene	none	461	-0.454142	0.0736656	1.54148e-09	dihomo-linolenoylcarnitine (20:3n3 or 6)*	Lipid	Fatty Acid Metabolism(Acyl Carnitine)
rs7094971	rs7094971	10	61449564	intron	SLC16A9	471	-0.481848	0.0784494	1.73297e-09	carnitine	Lipid	Carnitine Metabolism
kgp2731994	rs72542454	11	63057440	5-prime-UTR	SLC22A10	463	0.850447	0.138764	1.8972e-09	etiocholanolone glucuronide	Lipid	Androgenic Steroids
rs4241816	rs4241816	4	187152327	intron	KLKB1	436	0.38109	0.0622312	2.04138e-09	leucylalanine	Peptide	Dipeptide
rs174550	rs174550	11	61571478	intron	FADS1	475	-0.383749	0.0628545	2.13369e-09	1-(1-enyl-palmitoyl)-2-arachidonoyl-GPC (P-16:0/20:4)*	Lipid	Plasmalogen
rs174547	rs174547	11	61570783	intron	FADS1	474	-0.384139	0.0629453	2.16958e-09	1-(1-enyl-palmitoyl)-2-arachidonoyl-GPC (P-16:0/20:4)*	Lipid	Plasmalogen
rs174601	rs174601	11	61623140	intron	FADS2	469	-0.372716	0.0612856	2.47009e-09	1-stearoyl-2-arachidonoyl-GPC (18:0/20:4)	Lipid	Phosphatidylcholine (PC)
rs526007	rs526007	12	121085884	intron	CABP1	456	-0.364738	0.0599662	2.50805e-09	ethylmalonate	Amino Acid	Leucine, Isoleucine and Valine Metabolism
rs174536	rs174536	11	61551927	intron	MYRF	468	-0.382348	0.0630143	2.68181e-09	1-(1-enyl-palmitoyl)-2-arachidonoyl-GPC (P-16:0/20:4)*	Lipid	Plasmalogen
rs11680450	rs11680450	2	234597483	intron	UGT1A10,UGT1A8,UGT1A7,UGT1A9	462	0.377548	0.0623017	2.82774e-09	biliverdin	Cofactors and Vitamins	Hemoglobin and Porphyrin Metabolism
rs4984516	rs4984516	15	96728163	intergenic	none	470	-0.414363	0.0686098	3.146e-09	sphingomyelin (d18:1/25:0, d19:0/24:1, d20:1/23:0, d19:1/24:0)*	Lipid	Sphingolipid Metabolism
kgp6451146	rs67523949	12	348506	intron	SLC6A13	471	0.350692	0.0580917	3.18768e-09	deoxycarnitine	Lipid	Carnitine Metabolism
rs1917321	rs1917321	11	49377760	intergenic	none	455	0.370627	0.0615663	3.59615e-09	N-acetyl-aspartyl-glutamate (NAAG)	Amino Acid	Glutamate Metabolism
rs2177254	rs2177254	8	8515205	intergenic	none	470	-0.400653	0.0666405	3.67886e-09	guanidinoacetate	Amino Acid	Creatine Metabolism
rs1917325	rs1917325	11	49370004	intergenic	none	460	-0.370528	0.0617148	3.91324e-09	N-acetyl-aspartyl-glutamate (NAAG)	Amino Acid	Glutamate Metabolism
rs174546	rs174546	11	61569830	3-prime-UTR	FADS1	470	-0.378094	0.0631	4.12888e-09	1-(1-enyl-palmitoyl)-2-arachidonoyl-GPC (P-16:0/20:4)*	Lipid	Plasmalogen
rs11126416	rs11126416	2	73973877	intergenic	none	301	0.482515	0.0799522	4.66405e-09	N-acetylcitrulline	Amino Acid	Urea cycle; Arginine and Proline Metabolism
rs11126414	rs11126414	2	73932044	upstream-gene	none	462	0.366779	0.0615117	4.93223e-09	N-acetylglutamine	Amino Acid	Glutamate Metabolism
rs2741049	rs2741049	2	234581834	intron	UGT1A10,UGT1A8,UGT1A9	467	-0.368342	0.061931	5.33774e-09	biliverdin	Cofactors and Vitamins	Hemoglobin and Porphyrin Metabolism
kgp8615883	rs115175869	1	179121200	intron	ABL2	381	-1.32526	0.221972	5.42496e-09	4-hydroxyphenylacetylglutamine	Peptide	Acetylated Peptides
rs1912826	rs1912826	4	187149540	intron	KLKB1	428	0.373037	0.062699	5.59401e-09	leucylalanine	Peptide	Dipeptide
rs5951794	#N/A	23	146432188	#N/A	#N/A	380	-0.295836	0.0496254	5.7165e-09	5alpha-androstan-3alpha,17beta-diol monosulfate (2)	Lipid	Androgenic Steroids
exm437968	rs3733402	4	187158034	missense	KLKB1	469	0.35407	0.059668	5.75078e-09	histidylalanine	Peptide	Dipeptide
rs1980288	rs1980288	15	45620612	intergenic	none	472	0.388369	0.0654732	5.80212e-09	homoarginine	Amino Acid	Urea cycle; Arginine and Proline Metabolism
rs11065286	rs11065286	12	121271734	intron	SPPL3	463	-0.364999	0.061653	6.26887e-09	ethylmalonate	Amino Acid	Leucine, Isoleucine and Valine Metabolism
rs1846285	rs1846285	11	49470419	intergenic	none	456	-0.478399	0.080795	6.29691e-09	N-acetyl-aspartyl-glutamate (NAAG)	Amino Acid	Glutamate Metabolism
rs588458	rs588458	11	49214048	intron	FOLH1	458	-0.368991	0.062329	6.31815e-09	N-acetyl-aspartyl-glutamate (NAAG)	Amino Acid	Glutamate Metabolism
rs1809986	rs1809986	11	48987539	intergenic	none	457	-0.376406	0.0636338	6.50281e-09	N-acetyl-aspartyl-glutamate (NAAG)	Amino Acid	Glutamate Metabolism
kgp559093	rs7763591	6	110798785	upstream-gene	none	467	-0.360613	0.0610679	6.7894e-09	dihomo-linolenoylcarnitine (20:3n3 or 6)*	Lipid	Fatty Acid Metabolism(Acyl Carnitine)
rs11040106	rs11040106	11	48889126	intergenic	none	459	-0.379418	0.0642919	7.00599e-09	N-acetyl-aspartyl-glutamate (NAAG)	Amino Acid	Glutamate Metabolism
kgp11068743	rs76657705	7	99428204	intron	CYP3A43	458	-1.11759	0.189383	7.02623e-09	5alpha-androstan-3alpha,17beta-diol monosulfate (1)	Lipid	Androgenic Steroids
rs12800770	rs12800770	11	48604927	intergenic	none	455	-0.381702	0.0647433	7.28147e-09	N-acetyl-aspartyl-glutamate (NAAG)	Amino Acid	Glutamate Metabolism
kgp6912030	rs35307342	4	69361389	intron	TMPRSS11E	466	0.377124	0.0640853	7.62697e-09	androsterone sulfate	Lipid	Androgenic Steroids
rs12210538	rs12210538	6	110760008	missense	SLC22A16	442	-0.455211	0.0773051	7.72108e-09	arachidonoylcarnitine (C20:4)	Lipid	Fatty Acid Metabolism(Acyl Carnitine)
rs7395662	rs7395662	11	48518893	intergenic	none	455	-0.377916	0.0642544	7.88063e-09	N-acetyl-aspartyl-glutamate (NAAG)	Amino Acid	Glutamate Metabolism
rs12210538	rs12210538	6	110760008	missense	SLC22A16	474	-0.404323	0.0689749	8.58194e-09	oleoylcarnitine (C18:1)	Lipid	Fatty Acid Metabolism(Acyl Carnitine)
rs10108909	rs10108909	8	34743666	intergenic	none	471	-1.75051	0.29883	8.81198e-09	gamma-glutamylglutamine	Peptide	Gamma-glutamyl Amino Acid
rs4241816	rs4241816	4	187152327	intron	KLKB1	478	0.348496	0.0595592	9.06432e-09	arginine	Amino Acid	Urea cycle; Arginine and Proline Metabolism
rs7716675	rs7716675	5	67571771	intron	PIK3R1	415	-0.453083	0.0772654	9.23321e-09	campesterol	Lipid	Sterol
rs174574	rs174574	11	61600342	intron	FADS2	474	-0.357643	0.0612473	9.73929e-09	1-(1-enyl-palmitoyl)-2-arachidonoyl-GPC (P-16:0/20:4)*	Lipid	Plasmalogen
kgp5207111	rs2603154	4	69363530	downstream-gene	none	461	0.424149	0.0727629	1.04798e-08	5alpha-androstan-3alpha,17beta-diol monosulfate (1)	Lipid	Androgenic Steroids
kgp24162112	rs146464560	2	157471021	intergenic	none	372	-1.17171	0.200192	1.06083e-08	gulonate*	Cofactors and Vitamins	Ascorbate and Aldarate Metabolism
rs17800720	rs17800720	12	364453	intron	SLC6A13	473	0.340571	0.058512	1.08316e-08	deoxycarnitine	Lipid	Carnitine Metabolism
exm437968	rs3733402	4	187158034	missense	KLKB1	478	0.351701	0.06048	1.10932e-08	arginine	Amino Acid	Urea cycle; Arginine and Proline Metabolism
rs12356193	rs12356193	10	61413353	intron	SLC16A9	476	-0.465281	0.0800879	1.14687e-08	carnitine	Lipid	Carnitine Metabolism
rs4241816	rs4241816	4	187152327	intron	KLKB1	469	0.346016	0.0595583	1.15638e-08	histidylalanine	Peptide	Dipeptide
rs2287363	rs2287363	9	131767668	synonymous	NUP188	467	0.356149	0.0613306	1.17656e-08	2'-O-methyluridine	Nucleotide	Pyrimidine Metabolism, Uracil containing
rs174583	rs174583	11	61609750	intron	FADS2	471	0.36424	0.0628128	1.22561e-08	1-palmitoyl-2-linoleoyl-GPE (16:0/18:2)	Lipid	Phosphatidylethanolamine (PE)
kgp11068743	rs76657705	7	99428204	intron	CYP3A43	469	-1.03004	0.177677	1.23921e-08	epiandrosterone sulfate	Lipid	Androgenic Steroids
kgp12025253	rs761590	6	110751484	intron	SLC22A16	468	-0.531773	0.0920401	1.38376e-08	dihomo-linolenoylcarnitine (20:3n3 or 6)*	Lipid	Fatty Acid Metabolism(Acyl Carnitine)
rs609045	rs609045	13	30746051	intergenic	none	476	0.396284	0.0687589	1.48303e-08	1-linoleoyl-2-linolenoyl-GPC (18:2/18:3)*	Lipid	Phosphatidylcholine (PC)
rs2018985	rs2018985	2	234648860	intron	UGT1A10,UGT1A8,UGT1A7,UGT1A6,UGT1A5,UGT1A9,UGT1A4,UGT1A3	470	0.363073	0.0631244	1.59331e-08	biliverdin	Cofactors and Vitamins	Hemoglobin and Porphyrin Metabolism
rs174601	rs174601	11	61623140	intron	FADS2	469	0.35439	0.0617293	1.69219e-08	1-palmitoyl-2-linoleoyl-GPE (16:0/18:2)	Lipid	Phosphatidylethanolamine (PE)
rs1881245	rs1881245	2	73649928	intron	NAT8	474	-0.377526	0.0659626	1.85466e-08	methionine sulfone	Amino Acid	Methionine, Cysteine, SAM and Taurine Metabolism
rs492540	rs492540	12	351043	intron	SLC6A13	473	-0.398177	0.0696122	1.8919e-08	imidazole propionate	Amino Acid	Histidine Metabolism
exm2266552	rs4646450	7	99266318	intron	CYP3A5,ZSCAN25	470	-0.444988	0.0778607	1.94879e-08	androsterone sulfate	Lipid	Androgenic Steroids
rs3813229	rs3813229	2	74056564	5-prime-UTR	STAMBP	475	0.378433	0.0662989	2.01571e-08	N-acetylasparagine	Amino Acid	Alanine and Aspartate Metabolism
rs182421	rs182421	19	48403483	intergenic	none	469	0.462394	0.0810357	2.05147e-08	androstenediol (3alpha, 17alpha) monosulfate (2)	Lipid	Androgenic Steroids
rs174547	rs174547	11	61570783	intron	FADS1	471	0.368758	0.0647784	2.20343e-08	1-palmitoyl-2-linoleoyl-GPE (16:0/18:2)	Lipid	Phosphatidylethanolamine (PE)
rs492540	rs492540	12	351043	intron	SLC6A13	470	-0.366701	0.0644961	2.29188e-08	deoxycarnitine	Lipid	Carnitine Metabolism
rs174550	rs174550	11	61571478	intron	FADS1	472	0.367776	0.0646978	2.30049e-08	1-palmitoyl-2-linoleoyl-GPE (16:0/18:2)	Lipid	Phosphatidylethanolamine (PE)
rs2593865	rs2593865	3	76720428	intron	ROBO2	471	-0.429706	0.0756061	2.31623e-08	glycosyl ceramide (d18:2/24:1, d18:1/24:2)*	Lipid	Ceramides
kgp10367727	rs11045856	12	21350689	intron	SLCO1B1	458	-0.398874	0.070202	2.37361e-08	glycochenodeoxycholate glucuronide (1)	Lipid	Primary Bile Acid Metabolism
kgp37712614	rs174418	15	58687603	intergenic	none	474	0.339343	0.059761	2.37439e-08	1-palmitoyl-2-arachidonoyl-GPE (16:0/20:4)*	Lipid	Phosphatidylethanolamine (PE)
kgp12025253	rs761590	6	110751484	intron	SLC22A16	456	-0.537203	0.0945528	2.38307e-08	dihomo-linoleoylcarnitine (C20:2)*	Lipid	Fatty Acid Metabolism(Acyl Carnitine)
rs1912826	rs1912826	4	187149540	intron	KLKB1	470	0.3408	0.0600987	2.48721e-08	arginine	Amino Acid	Urea cycle; Arginine and Proline Metabolism
rs174583	rs174583	11	61609750	intron	FADS2	474	-0.347179	0.0613397	2.62562e-08	1-(1-enyl-palmitoyl)-2-arachidonoyl-GPC (P-16:0/20:4)*	Lipid	Plasmalogen
rs7031935	rs7031935	9	85067584	intergenic	none	466	-1.64469	0.291026	2.77612e-08	taurochenodeoxycholate	Lipid	Primary Bile Acid Metabolism
rs17101394	rs17101394	14	64232386	intergenic	none	473	0.477644	0.0846316	2.86994e-08	sphingomyelin (d18:1/14:0, d16:1/16:0)*	Lipid	Sphingolipid Metabolism
rs174546	rs174546	11	61569830	3-prime-UTR	FADS1	467	0.365794	0.064852	2.94261e-08	1-palmitoyl-2-linoleoyl-GPE (16:0/18:2)	Lipid	Phosphatidylethanolamine (PE)
rs174449	rs174449	11	61640379	downstream-gene	none	474	-0.359636	0.0638635	3.06836e-08	1-stearoyl-2-arachidonoyl-GPC (18:0/20:4)	Lipid	Phosphatidylcholine (PC)
rs174536	rs174536	11	61551927	intron	MYRF	465	0.367105	0.065198	3.11102e-08	1-palmitoyl-2-linoleoyl-GPE (16:0/18:2)	Lipid	Phosphatidylethanolamine (PE)
rs10103029	rs10103029	8	18267338	intergenic	none	471	0.478939	0.0851296	3.16864e-08	N-acetylputrescine	Amino Acid	Polyamine Metabolism
rs17862875	rs17862875	2	234649302	intron	UGT1A10,UGT1A8,UGT1A7,UGT1A6,UGT1A5,UGT1A9,UGT1A4,UGT1A3	463	0.38993	0.0694164	3.35217e-08	biliverdin	Cofactors and Vitamins	Hemoglobin and Porphyrin Metabolism
rs2291702	rs2291702	5	35033706	intron	AGXT2	471	0.345761	0.0616141	3.42363e-08	3-aminoisobutyrate	Nucleotide	Pyrimidine Metabolism, Thymine containing
rs13273152	rs13273152	8	9831907	intergenic	none	464	0.384154	0.0684928	3.50755e-08	creatine	Amino Acid	Creatine Metabolism
rs382003	rs382003	20	12963171	intergenic	none	472	-0.364435	0.0650022	3.51807e-08	sphingomyelin (d18:1/25:0, d19:0/24:1, d20:1/23:0, d19:1/24:0)*	Lipid	Sphingolipid Metabolism
kgp9968154	rs11822690	11	62975987	intron	SLC22A25	460	0.758977	0.135846	3.96007e-08	etiocholanolone glucuronide	Lipid	Androgenic Steroids
rs3756669	rs3756669	5	35965970	missense	UGT3A1	463	0.516017	0.0924202	4.02553e-08	5alpha-pregnan-3beta,20beta-diol monosulfate (1)	Lipid	Progestin Steroids
rs10433674	rs10433674	4	71761726	intergenic	none	476	-0.547731	0.0982315	4.13268e-08	isovalerate	Amino Acid	Leucine, Isoleucine and Valine Metabolism
kgp3454420	rs28369677	9	97386077	intron	FBP1	470	-0.797744	0.143052	4.14385e-08	choline phosphate	Lipid	Phospholipid Metabolism
rs1912826	rs1912826	4	187149540	intron	KLKB1	461	0.331806	0.0595983	4.39729e-08	histidylalanine	Peptide	Dipeptide
rs625228	rs625228	12	121278266	intron	SPPL3	459	-0.347498	0.0624762	4.53402e-08	ethylmalonate	Amino Acid	Leucine, Isoleucine and Valine Metabolism
kgp25895999	rs146832124	13	99340419	intron	SLC15A1	473	-1.66148	0.298939	4.56705e-08	homoarginine	Amino Acid	Urea cycle; Arginine and Proline Metabolism
rs12422915	rs12422915	12	115550331	intergenic	none	467	0.539826	0.0971386	4.61244e-08	phenyllactate (PLA)	Amino Acid	Phenylalanine Metabolism
rs3915772	rs3915772	18	3848826	intron	DLGAP1	470	-0.404212	0.0728034	4.72717e-08	stearoylcarnitine (C18)	Lipid	Fatty Acid Metabolism(Acyl Carnitine)
rs10848623	rs10848623	12	359463	intron	SLC6A13	464	-0.331181	0.0596453	4.74742e-08	deoxycarnitine	Lipid	Carnitine Metabolism
kgp2656611	rs12371604	12	21391336	intron	SLCO1B1	463	0.438025	0.0789489	4.86335e-08	glycochenodeoxycholate glucuronide (1)	Lipid	Primary Bile Acid Metabolism
rs17064262	rs17064262	6	135465474	intergenic	none	250	0.564207	0.100297	4.94773e-08	5alpha-pregnan-3beta-ol,20-one sulfate	Lipid	Progestin Steroids
rs10256416	rs10256416	7	77871607	intron	MAGI2	402	0.566046	0.101942	5.12255e-08	1-stearoyl-GPG (18:0)	Lipid	Lysophospholipid
rs2323919	rs2323919	13	39063247	intergenic	none	462	1.32357	0.238972	5.12606e-08	5alpha-pregnan-3beta,20alpha-diol monosulfate (2)	Lipid	Progestin Steroids
rs10905701	rs10905701	10	10305616	intergenic	none	475	-0.535782	0.0969088	5.3309e-08	ceramide (d18:2/24:1, d18:1/24:2)*	Lipid	Ceramides
rs12533251	rs12533251	7	99115677	intron	ZKSCAN5	464	-0.522101	0.0944282	5.38184e-08	androsterone sulfate	Lipid	Androgenic Steroids
rs925453	rs925453	4	187179210	synonymous	KLKB1	461	-0.343182	0.062083	5.43643e-08	leucylglycine	Peptide	Dipeptide
rs710038	rs710038	14	62125638	downstream-gene	none	471	0.380326	0.0688624	5.51986e-08	ceramide (d18:2/24:1, d18:1/24:2)*	Lipid	Ceramides
rs4782865	rs4782865	16	83983071	missense	OSGIN1	468	0.343551	0.0622125	5.55937e-08	beta-citrylglutamate	Amino Acid	Glutamate Metabolism
rs2434214	rs2434214	5	73293204	intergenic	none	413	0.400361	0.0723616	5.60665e-08	S-1-pyrroline-5-carboxylate	Amino Acid	Glutamate Metabolism
rs6021621	rs6021621	20	50624038	intergenic	none	443	-0.477429	0.0865095	5.81888e-08	sucrose	Carbohydrate	Disaccharides and Oligosaccharides
rs2108622	rs2108622	19	15990431	missense	CYP4F2	457	-0.347604	0.0630211	5.82503e-08	octadecanedioate	Lipid	Fatty Acid, Dicarboxylate
rs3813229	rs3813229	2	74056564	5-prime-UTR	STAMBP	467	0.35988	0.0652837	5.85997e-08	N-acetylglutamine	Amino Acid	Glutamate Metabolism
rs6946717	rs6946717	7	86085024	intergenic	none	468	-0.349441	0.0634053	5.89552e-08	glycerophosphoethanolamine	Lipid	Phospholipid Metabolism
rs4562853	rs4562853	11	50513596	intergenic	none	462	-0.331321	0.0601223	5.94692e-08	N-acetyl-aspartyl-glutamate (NAAG)	Amino Acid	Glutamate Metabolism
rs4586959	rs4586959	4	37417390	intron	KIAA1239	467	-0.342508	0.0621969	6.04172e-08	2-piperidinone	Xenobiotics	Food Component/Plant
rs174449	rs174449	11	61640379	downstream-gene	none	476	-0.352364	0.0640298	6.10612e-08	1-arachidonoyl-GPC (20:4n6)*	Lipid	Lysophospholipid
rs725001	rs725001	4	125188048	intergenic	none	468	-0.326821	0.0593876	6.15427e-08	cerotoylcarnitine (C26)*	Lipid	Fatty Acid Metabolism(Acyl Carnitine)
rs11773766	rs11773766	7	50934991	intergenic	none	370	0.397481	0.0719328	6.20048e-08	6-oxopiperidine-2-carboxylate	Amino Acid	Lysine Metabolism
kgp2949363	rs2011082	6	110734999	intron	DDO	455	-0.405333	0.07366	6.25335e-08	dihomo-linoleoylcarnitine (C20:2)*	Lipid	Fatty Acid Metabolism(Acyl Carnitine)
kgp5793704	rs77455089	11	62891186	intron	SLC22A24	461	0.604824	0.110056	6.45479e-08	etiocholanolone glucuronide	Lipid	Androgenic Steroids
rs4775041	rs4775041	15	58674695	intergenic	none	475	0.369705	0.0674088	6.74916e-08	1-palmitoyl-2-arachidonoyl-GPE (16:0/20:4)*	Lipid	Phosphatidylethanolamine (PE)
rs2384123	rs2384123	10	54903766	intergenic	none	443	-0.364057	0.0663904	7.01534e-08	sucrose	Carbohydrate	Disaccharides and Oligosaccharides
rs10789879	rs10789879	11	112270660	intergenic	none	468	-0.331138	0.0604551	7.05769e-08	3-hydroxyisobutyrate	Amino Acid	Leucine, Isoleucine and Valine Metabolism
rs10789879	rs10789879	11	112270660	intergenic	none	471	-0.337389	0.0616156	7.10062e-08	isovalerylcarnitine (C5)	Amino Acid	Leucine, Isoleucine and Valine Metabolism
kgp1787106	rs77009789	15	58633380	intergenic	none	378	-1.85959	0.338714	7.38017e-08	1,3,7-trimethylurate	Xenobiotics	Xanthine Metabolism
rs10103029	rs10103029	8	18267338	intergenic	none	292	0.590798	0.107066	7.56249e-08	5-acetylamino-6-formylamino-3-methyluracil	Xenobiotics	Xanthine Metabolism
kgp9878923	rs10815513	9	7088522	intron	KDM4C	459	0.409249	0.0750073	7.97327e-08	alpha-tocopherol	Cofactors and Vitamins	Tocopherol Metabolism
kgp8116118	rs111593480	1	181379904	intergenic	none	315	-0.805176	0.146632	8.23434e-08	3-methyl catechol sulfate (2)	Xenobiotics	Benzoate Metabolism
rs1696839	rs1696839	10	123509687	intron	ATE1	466	0.394584	0.072442	8.31263e-08	mannitol/sorbitol	Carbohydrate	Fructose, Mannose and Galactose Metabolism
rs10462018	rs10462018	1	7879627	intron	PER3	468	-0.546964	0.100453	8.3801e-08	imidazole propionate	Amino Acid	Histidine Metabolism
rs3730082	rs3730082	5	67570138	intron	PIK3R1	413	-0.423698	0.0776656	8.43526e-08	campesterol	Lipid	Sterol
rs6947941	rs6947941	7	99156446	intron	ZNF655	468	-0.531247	0.0976292	8.53746e-08	androsterone sulfate	Lipid	Androgenic Steroids
kgp30835801	#N/A	23	111131236	#N/A	#N/A	467	-0.783769	0.144042	8.5556e-08	3beta,7alpha-dihydroxy-5-cholestenoate	Lipid	Sterol
rs11245742	rs11245742	11	50522307	intergenic	none	458	-0.329959	0.0606844	8.81552e-08	N-acetyl-aspartyl-glutamate (NAAG)	Amino Acid	Glutamate Metabolism
rs10061752	rs10061752	5	7418630	intron	ADCY2	457	0.354711	0.0652396	8.83588e-08	taurolithocholate 3-sulfate	Lipid	Secondary Bile Acid Metabolism
rs6759452	rs6759452	2	73878352	intron	NAT8	470	0.43545	0.0801367	8.87084e-08	N-acetylleucine	Amino Acid	Leucine, Isoleucine and Valine Metabolism
kgp11713496	rs1116322	11	50668576	intergenic	none	462	-0.325405	0.0599252	9.11489e-08	N-acetyl-aspartyl-glutamate (NAAG)	Amino Acid	Glutamate Metabolism
rs3814354	rs3814354	2	135711657	missense	CCNT2	474	0.368811	0.0679757	9.22771e-08	methionine sulfone	Amino Acid	Methionine, Cysteine, SAM and Taurine Metabolism
rs6942824	rs6942824	7	100739682	intergenic	none	382	-0.377109	0.0692871	9.40139e-08	3-acetylphenol sulfate	Xenobiotics	Chemical
rs174601	rs174601	11	61623140	intron	FADS2	472	-0.326909	0.0603885	9.8588e-08	1-(1-enyl-palmitoyl)-2-arachidonoyl-GPC (P-16:0/20:4)*	Lipid	Plasmalogen
rs7781772	rs7781772	7	144721441	intergenic	none	472	0.235867	0.0436234	1.02029e-07	gamma-glutamylglutamate	Peptide	Gamma-glutamyl Amino Acid
kgp9781922	rs60645910	6	2670073	intron	MYLK4	452	0.375392	0.069402	1.02953e-07	tyramine O-sulfate	Amino Acid	Tyrosine Metabolism
rs11220566	rs11220566	11	126513773	intron	KIRREL3	236	0.496069	0.0904088	1.05187e-07	tauroursodeoxycholate	Lipid	Secondary Bile Acid Metabolism
rs17070468	rs17070468	4	181942406	intergenic	none	463	0.381768	0.070695	1.06596e-07	fructose	Carbohydrate	Fructose, Mannose and Galactose Metabolism
rs1498423	rs1498423	15	38065450	intergenic	none	467	0.722567	0.133915	1.08726e-07	5alpha-pregnan-3beta,20alpha-diol monosulfate (2)	Lipid	Progestin Steroids
kgp7697459	rs4965760	15	101554057	intron	LRRK1	468	0.37482	0.069528	1.11372e-07	N-acetylleucine	Amino Acid	Leucine, Isoleucine and Valine Metabolism
rs13422656	rs13422656	2	69606336	intron	GFPT1	460	0.339549	0.0629786	1.11906e-07	adipoylcarnitine (C6-DC)	Lipid	Fatty Acid Metabolism(Acyl Carnitine)
rs4775041	rs4775041	15	58674695	intergenic	none	471	0.360993	0.0670091	1.13232e-07	1-palmitoyl-2-docosahexaenoyl-GPE (16:0/22:6)*	Lipid	Phosphatidylethanolamine (PE)
kgp5833458	rs1037507	2	33357149	intron	LTBP1	413	-0.520673	0.0964849	1.14812e-07	N-acetylaspartate (NAA)	Amino Acid	Alanine and Aspartate Metabolism
rs16980267	#N/A	23	84825127	#N/A	#N/A	310	-0.876443	0.161478	1.15361e-07	pregnanolone/allopregnanolone sulfate	Lipid	Progestin Steroids
rs17157672	rs17157672	7	83133378	intron	SEMA3E	463	1.53727	0.285946	1.20935e-07	ximenoylcarnitine (C26:1)*	Lipid	Fatty Acid Metabolism(Acyl Carnitine)
rs7711412	rs7711412	5	167596923	intron	TENM2	470	0.353358	0.0657442	1.20997e-07	pantothenate	Cofactors and Vitamins	Pantothenate and CoA Metabolism
kgp9544683	rs265369	6	129601062	intron	LAMA2	462	-0.869894	0.161946	1.23991e-07	octadecanedioate	Lipid	Fatty Acid, Dicarboxylate
kgp8340253	rs72623112	2	161079514	intron	ITGB6	467	0.463117	0.0862721	1.25615e-07	erythritol	Xenobiotics	Food Component/Plant
rs10041917	rs10041917	5	79525305	intron	SERINC5	236	0.493728	0.0905989	1.26812e-07	3b-hydroxy-5-cholenoic acid	Lipid	Secondary Bile Acid Metabolism
rs6947941	rs6947941	7	99156446	intron	ZNF655	469	-0.527761	0.0983586	1.26973e-07	epiandrosterone sulfate	Lipid	Androgenic Steroids
rs174547	rs174547	11	61570783	intron	FADS1	408	-0.368363	0.0685217	1.28527e-07	stearoyl-arachidonoyl-glycerol (18:0/20:4) [1]*	Lipid	Diacylglycerol
kgp6364747	rs3766196	1	47284526	3-prime-UTR	CYP4B1	464	0.548933	0.102337	1.28694e-07	histidylalanine	Peptide	Dipeptide
rs1078550	rs1078550	1	209181761	intergenic	none	468	0.311412	0.0581485	1.34045e-07	ximenoylcarnitine (C26:1)*	Lipid	Fatty Acid Metabolism(Acyl Carnitine)
rs5931629	#N/A	23	138445797	#N/A	#N/A	475	-0.244415	0.0456667	1.35514e-07	cholesterol	Lipid	Sterol
rs9616165	rs9616165	22	47332082	intron	TBC1D22A	472	0.331522	0.0619531	1.36573e-07	palmitoleoylcarnitine (C16:1)*	Lipid	Fatty Acid Metabolism(Acyl Carnitine)
kgp8847360	rs60886099	10	53435437	intron	PRKG1	478	-0.469288	0.0877283	1.37147e-07	5-oxoproline	Amino Acid	Glutathione Metabolism
rs6560907	rs6560907	12	133426945	intron	CHFR	290	-0.525185	0.0972245	1.37666e-07	5-acetylamino-6-formylamino-3-methyluracil	Xenobiotics	Xanthine Metabolism
rs6983038	rs6983038	8	96930815	intergenic	none	439	-0.384157	0.0717572	1.39299e-07	4-imidazoleacetate	Amino Acid	Histidine Metabolism
rs10262589	rs10262589	7	4658125	intergenic	none	374	0.519695	0.0968357	1.40921e-07	gamma-CEHC	Cofactors and Vitamins	Tocopherol Metabolism
rs9386636	rs9386636	6	107687148	intron	PDSS2	455	0.412309	0.0771127	1.41943e-07	alpha-ketoglutarate	Energy	TCA Cycle
rs10983619	rs10983619	9	120086176	intron	ASTN2	472	0.356055	0.0666574	1.43585e-07	gamma-glutamylmethionine	Peptide	Gamma-glutamyl Amino Acid
kgp7047737	rs3933925	3	7407487	intron	GRM7	454	-0.341128	0.0638299	1.43949e-07	xanthurenate	Amino Acid	Tryptophan Metabolism
rs6493791	rs6493791	15	55780726	intron	DYX1C1,DYX1C1-CCPG1	436	-0.337861	0.0631992	1.45355e-07	leucylalanine	Peptide	Dipeptide
rs9502221	rs9502221	6	4682543	intergenic	none	434	0.378033	0.070788	1.49967e-07	ursodeoxycholate	Lipid	Secondary Bile Acid Metabolism
kgp2018124	rs4980869	12	364210	intron	SLC6A13	473	-0.32292	0.0605587	1.505e-07	deoxycarnitine	Lipid	Carnitine Metabolism
rs1426095	rs1426095	5	94446289	intron	MCTP1	470	0.413351	0.0775153	1.50777e-07	glycerate	Carbohydrate	Glycolysis, Gluconeogenesis, and Pyruvate Metabolism
kgp8565037	rs11525404	11	48896733	intergenic	none	457	-0.451471	0.0846489	1.51867e-07	N-acetyl-aspartyl-glutamate (NAAG)	Amino Acid	Glutamate Metabolism
kgp2191488	rs1866289	3	68198704	intron	FAM19A1	466	0.315189	0.0591259	1.52662e-07	ximenoylcarnitine (C26:1)*	Lipid	Fatty Acid Metabolism(Acyl Carnitine)
rs9616165	rs9616165	22	47332082	intron	TBC1D22A	467	0.340366	0.0639005	1.55979e-07	3-hydroxybutyrylcarnitine (2)	Lipid	Fatty Acid Metabolism(Acyl Carnitine)
rs174570	rs174570	11	61597212	intron	FADS2	451	0.505745	0.0949373	1.57821e-07	1-palmitoleoyl-2-linoleoyl-GPC (16:1/18:2)*	Lipid	Phosphatidylcholine (PC)
rs2545801	rs2545801	5	176841339	upstream-gene	none	462	-0.37212	0.0699492	1.62183e-07	leucylglycine	Peptide	Dipeptide
rs10859481	rs10859481	12	93706256	intron	LOC643339	470	0.330354	0.0621204	1.62588e-07	stachydrine	Xenobiotics	Food Component/Plant
rs1881245	rs1881245	2	73649928	intron	NAT8	471	0.371349	0.0699089	1.67634e-07	N-acetylleucine	Amino Acid	Leucine, Isoleucine and Valine Metabolism
rs2972619	rs2972619	19	48406374	upstream-gene	none	467	0.435349	0.0820121	1.71344e-07	androstenediol (3alpha, 17alpha) monosulfate (2)	Lipid	Androgenic Steroids
rs4253308	rs4253308	4	187174363	intron	KLKB1	430	0.354373	0.0666863	1.72529e-07	leucylalanine	Peptide	Dipeptide
rs174550	rs174550	11	61571478	intron	FADS1	409	-0.364828	0.0686085	1.73465e-07	stearoyl-arachidonoyl-glycerol (18:0/20:4) [1]*	Lipid	Diacylglycerol
kgp1192985	rs28385685	2	102639338	intron	IL1R2	443	-0.570429	0.10743	1.74e-07	glucuronate	Carbohydrate	Aminosugar Metabolism
rs7082213	rs7082213	10	1576738	intron	ADARB2,ADARB2-AS1	459	1.38893	0.26186	1.76451e-07	pregnanediol-3-glucuronide	Lipid	Progestin Steroids
rs885430	rs885430	11	119572441	intron	PVRL1	390	0.384684	0.0723432	1.77589e-07	3-hydroxysebacate	Lipid	Fatty Acid, Monohydroxy
kgp8617798	rs7635654	3	15047962	intron	NR2C2	421	-0.814766	0.153444	1.77986e-07	3-methylxanthine	Xenobiotics	Xanthine Metabolism
rs10754192	rs10754192	1	196519023	intron	KCNT2	253	-0.928112	0.172841	1.78535e-07	acesulfame	Xenobiotics	Food Component/Plant
kgp7263499	rs144438122	17	21201667	intron	MAP2K3	471	-1.32416	0.250071	1.82799e-07	hippurate	Xenobiotics	Benzoate Metabolism
rs1495742	rs1495742	8	18272901	intergenic	none	473	-0.331774	0.0626611	1.82873e-07	N-acetylputrescine	Amino Acid	Polyamine Metabolism
rs4822648	rs4822648	22	26162775	intron	MYO18B	471	0.537385	0.101494	1.83181e-07	phenol sulfate	Amino Acid	Tyrosine Metabolism
rs10770847	rs10770847	12	8698471	upstream-gene	none	400	0.324209	0.0611147	1.8705e-07	3-methylglutarate/2-methylglutarate	Lipid	Fatty Acid, Dicarboxylate
kgp767406	rs1053094	4	187133031	3-prime-UTR	CYP4V2	461	0.304104	0.0574852	1.89276e-07	leucylglycine	Peptide	Dipeptide
kgp2171265	rs11045834	12	21341096	intron	SLCO1B1	464	-0.347286	0.0656819	1.91451e-07	glycochenodeoxycholate glucuronide (1)	Lipid	Primary Bile Acid Metabolism
rs6868631	rs6868631	5	34479200	intergenic	none	311	1.22681	0.230353	1.93122e-07	pregnanolone/allopregnanolone sulfate	Lipid	Progestin Steroids
rs10033596	rs10033596	4	80887556	intron	ANTXR2	466	0.327046	0.0618841	1.93672e-07	perfluorooctanesulfonic acid (PFOS)	Xenobiotics	Chemical
kgp5402786	rs11718290	3	132335229	intron	ACAD11,NPHP3-ACAD11	455	-0.531854	0.100604	1.9381e-07	(N(1) + N(8))-acetylspermidine	Amino Acid	Polyamine Metabolism
rs6501805	rs6501805	17	73455928	intron	KIAA0195	422	0.490007	0.0925786	1.94004e-07	5alpha-androstan-3alpha,17beta-diol disulfate	Lipid	Androgenic Steroids
rs6030381	rs6030381	20	41256291	intron	PTPRT	472	-0.336006	0.0636258	1.96506e-07	octanoylcarnitine (C8)	Lipid	Fatty Acid Metabolism(Acyl Carnitine)
rs8034595	rs8034595	15	96719229	intergenic	none	463	-0.376092	0.071196	1.96523e-07	sphingomyelin (d18:1/25:0, d19:0/24:1, d20:1/23:0, d19:1/24:0)*	Lipid	Sphingolipid Metabolism
rs2077398	rs2077398	1	18065643	intergenic	none	474	-0.397128	0.0752117	1.97005e-07	pseudouridine	Nucleotide	Pyrimidine Metabolism, Uracil containing
exm2266552	rs4646450	7	99266318	intron	CYP3A5,ZSCAN25	471	-0.412861	0.0783409	2.0804e-07	epiandrosterone sulfate	Lipid	Androgenic Steroids
kgp6653164	rs1563183	2	33355748	intron	LTBP1	413	-0.484691	0.091786	2.08588e-07	N-acetylaspartate (NAA)	Amino Acid	Alanine and Aspartate Metabolism
rs174536	rs174536	11	61551927	intron	MYRF	403	-0.361586	0.068456	2.0953e-07	stearoyl-arachidonoyl-glycerol (18:0/20:4) [1]*	Lipid	Diacylglycerol
rs11735374	rs11735374	4	125220846	intergenic	none	473	-0.31411	0.0596225	2.09548e-07	cerotoylcarnitine (C26)*	Lipid	Fatty Acid Metabolism(Acyl Carnitine)
rs6639741	#N/A	23	6899463	#N/A	#N/A	455	-0.24272	0.0460555	2.10904e-07	androstenediol (3beta,17beta) monosulfate (2)	Lipid	Androgenic Steroids
kgp717896	rs116329324	2	29864613	intron	ALK	467	-0.909074	0.172583	2.11562e-07	epiandrosterone sulfate	Lipid	Androgenic Steroids
rs6495132	rs6495132	15	75255322	intergenic	none	473	0.330409	0.0627508	2.12696e-07	lactosyl-N-nervonoyl-sphingosine (d18:1/24:1)*	Lipid	Ceramides
kgp2130360	rs13018441	2	213133039	intron	ERBB4	474	0.482671	0.0916913	2.13968e-07	homostachydrine*	Xenobiotics	Food Component/Plant
rs6030381	rs6030381	20	41256291	intron	PTPRT	471	-0.34382	0.0653188	2.14922e-07	cis-4-decenoylcarnitine (C10:1)	Lipid	Fatty Acid Metabolism(Acyl Carnitine)
rs939335	rs939335	3	183745663	upstream-gene	none	474	-0.334539	0.0635666	2.1538e-07	beta-citrylglutamate	Amino Acid	Glutamate Metabolism
rs7556908	rs7556908	2	26781765	upstream-gene	none	474	-0.324346	0.0616405	2.16392e-07	1-(1-enyl-palmitoyl)-2-oleoyl-GPC (P-16:0/18:1)*	Lipid	Plasmalogen
rs7025373	rs7025373	9	107439675	intergenic	none	469	-0.539566	0.102537	2.16998e-07	quinate	Xenobiotics	Food Component/Plant
rs40200	rs40200	5	35045745	intron	AGXT2	466	0.611343	0.116189	2.18193e-07	3-aminoisobutyrate	Nucleotide	Pyrimidine Metabolism, Thymine containing
rs1183768	rs1183768	9	135203231	missense	SETX	474	-0.39285	0.0746836	2.18301e-07	alpha-hydroxyisovalerate	Amino Acid	Leucine, Isoleucine and Valine Metabolism
rs6470290	rs6470290	8	125864556	intergenic	none	410	0.328607	0.0623295	2.18663e-07	lactosyl-N-behenoyl-sphingosine (d18:1/22:0)*	Lipid	Sphingolipid Metabolism
kgp9680415	rs11045833	12	21340507	intron	SLCO1B1	463	-0.365178	0.0694098	2.1927e-07	glycochenodeoxycholate glucuronide (1)	Lipid	Primary Bile Acid Metabolism
rs7239554	rs7239554	18	34407757	intron	TPGS2	467	-0.481979	0.0916359	2.20142e-07	histidylalanine	Peptide	Dipeptide
rs1461605	rs1461605	4	91962013	intron	CCSER1	315	0.398031	0.0751602	2.22873e-07	xanthosine	Nucleotide	Purine Metabolism, (Hypo)Xanthine/Inosine containing
rs790615	rs790615	1	106412429	intergenic	none	454	-0.334045	0.0635585	2.27348e-07	3-phenylpropionate (hydrocinnamate)	Xenobiotics	Benzoate Metabolism
rs7781772	rs7781772	7	144721441	intergenic	none	472	0.302845	0.0576861	2.30565e-07	gamma-glutamylphenylalanine	Peptide	Gamma-glutamyl Amino Acid
rs7980133	rs7980133	12	71196302	intron	PTPRR	472	0.389592	0.0742288	2.32162e-07	alpha-hydroxyisovalerate	Amino Acid	Leucine, Isoleucine and Valine Metabolism
rs1245652	rs1245652	12	62600764	intergenic	none	438	0.347501	0.066136	2.32441e-07	oleoyl-arachidonoyl-glycerol (18:1/20:4) [2]*	Lipid	Diacylglycerol
kgp23364110	rs139587346	7	90560813	intron	CDK14	456	-1.37117	0.261152	2.33099e-07	indolepropionate	Amino Acid	Tryptophan Metabolism
rs9642859	rs9642859	8	122706453	intergenic	none	463	0.343102	0.0654056	2.37308e-07	andro steroid monosulfate C19H28O6S (1)*	Lipid	Androgenic Steroids
rs9806110	rs9806110	14	31986756	intergenic	none	470	-0.496732	0.0947451	2.39448e-07	1-stearoyl-2-arachidonoyl-GPE (18:0/20:4)	Lipid	Phosphatidylethanolamine (PE)
rs13146	rs13146	3	124462808	synonymous	UMPS	471	-0.480655	0.0917118	2.41587e-07	orotate	Nucleotide	Pyrimidine Metabolism, Orotate containing
kgp1710400	rs1871975	15	101862970	intron	PCSK6	469	-0.313666	0.0598701	2.44258e-07	N-delta-acetylornithine	Amino Acid	Urea cycle; Arginine and Proline Metabolism
kgp36614153	rs34982391	9	133686138	intron	ABL1	468	-0.471428	0.08998	2.44283e-07	pyroglutamine*	Amino Acid	Glutamate Metabolism
kgp12205482	rs76793890	17	61154619	intron	TANC2	471	-0.553425	0.10565	2.44887e-07	6-hydroxyindole sulfate	Xenobiotics	Chemical
kgp87621	rs1531164	9	140993020	intron	CACNA1B	472	-0.445973	0.0852019	2.49689e-07	N-oleoylserine	Lipid	Endocannabinoid
rs1136287	rs1136287	17	1673276	missense	SERPINF1	430	-0.3525	0.0672491	2.49909e-07	N6-carboxymethyllysine	Carbohydrate	Advanced Glycation End-product
rs7912475	rs7912475	10	134889866	intron	GPR123	442	-0.327982	0.0626002	2.50016e-07	4-imidazoleacetate	Amino Acid	Histidine Metabolism
kgp11999751	rs4728938	7	90452444	intron	CDK14	462	-0.969706	0.185215	2.50213e-07	12-HETE	Lipid	Eicosanoid
rs2938337	rs2938337	1	114585077	intergenic	none	447	0.445597	0.0850686	2.50399e-07	eugenol sulfate	Xenobiotics	Food Component/Plant
rs651862	rs651862	20	19498915	intron	SLC24A3	463	0.331791	0.0633781	2.506e-07	N1-Methyl-2-pyridone-5-carboxamide	Cofactors and Vitamins	Nicotinate and Nicotinamide Metabolism
kgp5650028	rs8031551	15	27287765	intron	GABRG3	472	-0.431712	0.0825045	2.51902e-07	kynurenate	Amino Acid	Tryptophan Metabolism
kgp4622385	rs13274679	8	26701818	intron	ADRA1A	472	-0.720534	0.137712	2.52421e-07	4-allylphenol sulfate	Xenobiotics	Food Component/Plant
kgp28346317	rs141123104	15	63675671	upstream-gene	none	466	-1.69671	0.324319	2.54454e-07	3-hydroxyhippurate	Xenobiotics	Benzoate Metabolism
rs3795033	rs3795033	19	14875917	intron	EMR2	474	-0.400633	0.0766117	2.55618e-07	2-hydroxypalmitate	Lipid	Fatty Acid, Monohydroxy
rs4710948	rs4710948	6	10305925	intergenic	none	440	-0.347013	0.0663043	2.57838e-07	methyl glucopyranoside (alpha + beta)	Xenobiotics	Food Component/Plant
rs2176788	rs2176788	11	23995576	intergenic	none	476	-0.553246	0.105863	2.59604e-07	lactosyl-N-nervonoyl-sphingosine (d18:1/24:1)*	Lipid	Ceramides
rs9878406	rs9878406	3	58739196	intron	C3orf67	460	0.678536	0.129792	2.60692e-07	alpha-tocopherol	Cofactors and Vitamins	Tocopherol Metabolism
kgp11187052	rs60505738	19	4089811	downstream-gene	none	468	-0.507215	0.0970658	2.621e-07	androsterone sulfate	Lipid	Androgenic Steroids
rs11477	rs11477	5	138747460	3-prime-UTR	DNAJC18	476	-0.323669	0.0619821	2.65079e-07	3-hydroxyhexanoate	Lipid	Fatty Acid, Monohydroxy
rs6535748	rs6535748	4	139799012	intergenic	none	442	-0.340633	0.065184	2.67954e-07	pyruvate	Carbohydrate	Glycolysis, Gluconeogenesis, and Pyruvate Metabolism
kgp2193475	rs2345513	2	18366716	intergenic	none	470	-0.673256	0.128983	2.69432e-07	oleoyl-linoleoyl-glycerol (18:1/18:2) [2]	Lipid	Diacylglycerol
rs7848078	rs7848078	9	107430373	intergenic	none	475	-0.537551	0.103034	2.71811e-07	quinate	Xenobiotics	Food Component/Plant
rs886359	rs886359	17	32399974	intron	ASIC2	476	-0.320493	0.061434	2.72077e-07	3beta-hydroxy-5-cholestenoate	Lipid	Sterol
rs1588069	rs1588069	11	48694871	intergenic	none	460	-0.438276	0.0839973	2.74535e-07	N-acetyl-aspartyl-glutamate (NAAG)	Amino Acid	Glutamate Metabolism
rs12731852	rs12731852	1	60408975	intergenic	none	467	0.367153	0.0703836	2.74688e-07	phenol sulfate	Amino Acid	Tyrosine Metabolism
rs6449558	rs6449558	5	61085552	intergenic	none	473	-0.326524	0.0626107	2.75137e-07	N-stearoyl-sphingosine (d18:1/18:0)*	Lipid	Ceramides
rs4271175	rs4271175	1	182446188	intron	RGSL1	458	-0.404308	0.0774898	2.75261e-07	ectoine	Xenobiotics	Chemical
rs17741928	rs17741928	6	125761549	intergenic	none	476	-0.403042	0.0772956	2.75678e-07	sphingomyelin (d18:1/22:1, d18:2/22:0, d16:1/24:1)*	Lipid	Sphingolipid Metabolism
rs3845512	rs3845512	1	246308279	intron	SMYD3	465	0.428996	0.0822561	2.76677e-07	pyridoxate	Cofactors and Vitamins	Vitamin B6 Metabolism
rs1023533	rs1023533	7	143648976	intergenic	none	468	-0.454925	0.0872766	2.80111e-07	dopamine 3-O-sulfate	Amino Acid	Tyrosine Metabolism
kgp9291837	rs149159167	10	84432981	intron	NRG3	262	1.54324	0.292645	2.80453e-07	4-hydroxyphenylpyruvate	Amino Acid	Tyrosine Metabolism
rs2582783	rs2582783	1	120324995	intergenic	none	469	0.318899	0.0612201	2.84759e-07	6-hydroxyindole sulfate	Xenobiotics	Chemical
kgp7601559	rs61916275	12	6904790	intron	CD4	455	-0.310123	0.0595103	2.85025e-07	5-HETE	Lipid	Eicosanoid
rs11705811	rs11705811	3	160643787	intron	PPM1L	462	-0.317005	0.0608578	2.86621e-07	taurocholenate sulfate	Lipid	Secondary Bile Acid Metabolism
rs954782	rs954782	8	104187968	intron	BAALC	473	0.36177	0.0694876	2.87906e-07	1-oleoyl-GPC (18:1)	Lipid	Lysophospholipid
rs700164	rs700164	5	35954588	intron-near-splice	UGT3A1	462	0.380841	0.0731308	2.88473e-07	5alpha-pregnan-3beta,20beta-diol monosulfate (1)	Lipid	Progestin Steroids
rs7258249	rs7258249	19	8271721	upstream-gene	none	476	0.312274	0.0599967	2.89255e-07	stearoyl sphingomyelin (d18:1/18:0)	Lipid	Sphingolipid Metabolism
rs7169981	rs7169981	15	90226947	synonymous	PEX11A	390	0.397543	0.0761435	2.9009e-07	DSGEGDFXAEGGGVR*	Peptide	Fibrinogen Cleavage Peptide
rs17800720	rs17800720	12	364453	intron	SLC6A13	476	0.333864	0.0641569	2.90731e-07	imidazole propionate	Amino Acid	Histidine Metabolism
rs514457	rs514457	11	126501939	intron	KIRREL3	234	-0.468226	0.0886438	2.91841e-07	tauroursodeoxycholate	Lipid	Secondary Bile Acid Metabolism
rs909048	rs909048	18	20315693	intergenic	none	466	0.3316	0.0637132	2.92054e-07	1-(1-enyl-palmitoyl)-2-linoleoyl-GPC (P-16:0/18:2)*	Lipid	Plasmalogen
kgp7205867	rs10179520	2	46091060	intron	PRKCE	472	-0.324665	0.0624058	2.93723e-07	beta-alanine	Nucleotide	Pyrimidine Metabolism, Uracil containing
rs13416004	rs13416004	2	69664976	upstream-gene	none	462	0.329423	0.0633598	3.01114e-07	adipoylcarnitine (C6-DC)	Lipid	Fatty Acid Metabolism(Acyl Carnitine)
rs2807403	rs2807403	1	209182651	intergenic	none	464	0.302874	0.0582652	3.02198e-07	ximenoylcarnitine (C26:1)*	Lipid	Fatty Acid Metabolism(Acyl Carnitine)
kgp5097797	rs55759320	15	74728365	upstream-gene	none	472	-0.507726	0.0977088	3.0308e-07	oleoyl ethanolamide	Lipid	Endocannabinoid
rs13049142	rs13049142	21	16095183	intergenic	none	472	0.401601	0.0772942	3.03972e-07	nonadecanoate (19:0)	Lipid	Long Chain Fatty Acid
rs3901166	rs3901166	14	36893586	intergenic	none	460	-0.345826	0.06654	3.04669e-07	pipecolate	Amino Acid	Lysine Metabolism
kgp3403658	rs800338	11	2473456	intron	KCNQ1	466	-0.399415	0.0768725	3.05384e-07	3-hydroxyoctanoate	Lipid	Fatty Acid, Monohydroxy
rs10937349	rs10937349	3	188226359	intron	LPP	468	0.446602	0.0859687	3.06227e-07	indolelactate	Amino Acid	Tryptophan Metabolism
rs7258249	rs7258249	19	8271721	upstream-gene	none	474	0.315885	0.0608181	3.0629e-07	sphingomyelin (d18:1/18:1, d18:2/18:0)	Lipid	Sphingolipid Metabolism
rs2111464	rs2111464	2	65956150	intergenic	none	468	-0.313481	0.0603447	3.06372e-07	4-methylcatechol sulfate	Xenobiotics	Benzoate Metabolism
rs4416288	rs4416288	20	24024259	intergenic	none	465	-0.576966	0.11114	3.12626e-07	p-cresol sulfate	Xenobiotics	Benzoate Metabolism
rs416652	rs416652	12	124596637	intron	ZNF664-FAM101A	464	-0.381356	0.0734605	3.12971e-07	1-palmitoyl-2-linoleoyl-GPI (16:0/18:2)	Lipid	Phosphatidylinositol (PI)
exm789057	rs139997194	9	133768966	missense	QRFP	457	-1.80655	0.347922	3.13111e-07	12-HETE	Lipid	Eicosanoid
rs136068	rs136068	22	47344209	intron	TBC1D22A	471	0.348711	0.0672123	3.16092e-07	acetylcarnitine (C2)	Lipid	Fatty Acid Metabolism(Acyl Carnitine)
rs13187585	rs13187585	5	147311794	intergenic	none	439	0.319287	0.0615056	3.20176e-07	5-acetylamino-6-amino-3-methyluracil	Xenobiotics	Xanthine Metabolism
rs10789879	rs10789879	11	112270660	intergenic	none	471	-0.316261	0.0609934	3.21021e-07	propionylcarnitine (C3)	Lipid	Fatty Acid Metabolism (also BCAA Metabolism)
rs13238909	rs13238909	7	67076373	intergenic	none	425	0.444153	0.0855381	3.22454e-07	2-oleoylglycerol (18:1)	Lipid	Monoacylglycerol
rs9536591	rs9536591	13	54581087	intergenic	none	458	0.326034	0.062872	3.23678e-07	creatine	Amino Acid	Creatine Metabolism
kgp10220849	rs117101905	13	51611994	intron	GUCY1B2	467	-1.00216	0.19348	3.31183e-07	margaroylcarnitine*	Lipid	Fatty Acid Metabolism(Acyl Carnitine)
rs174448	rs174448	11	61639573	downstream-gene	none	469	-0.334908	0.0646664	3.31719e-07	1-stearoyl-2-arachidonoyl-GPC (18:0/20:4)	Lipid	Phosphatidylcholine (PC)
rs17094383	rs17094383	14	58624198	intergenic	none	463	-0.576583	0.111315	3.32116e-07	N1-Methyl-4-pyridone-3-carboxamide	Cofactors and Vitamins	Nicotinate and Nicotinamide Metabolism
rs10494043	rs10494043	1	107055711	intergenic	none	472	0.32299	0.0623789	3.32847e-07	androstenediol (3beta,17beta) disulfate (2)	Lipid	Androgenic Steroids
kgp12488210	rs28478185	2	29795471	intron	ALK	475	0.288963	0.0558295	3.35547e-07	pro-hydroxy-pro	Amino Acid	Urea cycle; Arginine and Proline Metabolism
rs4971222	rs4971222	1	203379696	intergenic	none	456	-0.511905	0.0988795	3.38705e-07	eicosenoylcarnitine (C20:1)*	Lipid	Fatty Acid Metabolism(Acyl Carnitine)
kgp9056396	rs59922153	11	63062492	intron	SLC22A10	462	0.601845	0.116286	3.39517e-07	etiocholanolone glucuronide	Lipid	Androgenic Steroids
kgp10516361	rs34883539	7	34109596	intron	BMPER	458	-0.349389	0.0675302	3.43711e-07	glycosyl-N-(2-hydroxynervonoyl)-sphingosine (d18:1/24:1(2OH))*	Lipid	Ceramides
kgp9193982	rs76226738	13	47418136	intron	HTR2A	472	-1.48339	0.286839	3.43748e-07	1-linolenoyl-GPC (18:3)*	Lipid	Lysophospholipid
rs6566094	rs6566094	18	72414096	intron	ZNF407	473	-0.682639	0.132077	3.48729e-07	cortisone	Lipid	Corticosteroids
kgp30986488	#N/A	23	32931825	#N/A	#N/A	301	0.407609	0.0782999	3.58507e-07	2-palmitoleoylglycerol (16:1)*	Lipid	Monoacylglycerol
rs1804495	#N/A	23	105278361	#N/A	#N/A	469	-0.361937	0.0700949	3.58778e-07	thyroxine	Amino Acid	Tyrosine Metabolism
rs10757553	rs10757553	9	25576240	intergenic	none	468	0.35065	0.0679201	3.60619e-07	gamma-glutamyltyrosine	Peptide	Gamma-glutamyl Amino Acid
rs6512783	rs6512783	20	50633472	intergenic	none	449	-0.347655	0.0673278	3.64701e-07	sucrose	Carbohydrate	Disaccharides and Oligosaccharides
rs6691759	rs6691759	1	210699389	intron	HHAT	470	0.297558	0.0576711	3.65761e-07	guanidinoacetate	Amino Acid	Creatine Metabolism
rs174546	rs174546	11	61569830	3-prime-UTR	FADS1	405	-0.35285	0.0682298	3.65844e-07	stearoyl-arachidonoyl-glycerol (18:0/20:4) [1]*	Lipid	Diacylglycerol
rs174574	rs174574	11	61600342	intron	FADS2	469	0.325782	0.0631417	3.66106e-07	1-oleoyl-2-linoleoyl-GPE (18:1/18:2)*	Lipid	Phosphatidylethanolamine (PE)
kgp1879337	rs34092336	1	23388032	intron	KDM1A	464	-0.494716	0.0958737	3.66576e-07	arabonate/xylonate	Carbohydrate	Pentose Metabolism
kgp6451146	rs67523949	12	348506	intron	SLC6A13	474	0.331133	0.0642033	3.68275e-07	imidazole propionate	Amino Acid	Histidine Metabolism
kgp7965875	rs111477881	1	216501979	intron	USH2A	460	0.702381	0.136157	3.70551e-07	alpha-tocopherol	Cofactors and Vitamins	Tocopherol Metabolism
rs10814567	rs10814567	9	37493548	intron-near-splice	POLR1E	461	0.419829	0.081389	3.70814e-07	5alpha-pregnan-3beta,20alpha-diol disulfate	Lipid	Progestin Steroids
rs2959644	rs2959644	8	99088251	intron	C8orf47	462	-0.310238	0.060174	3.75418e-07	leucylglycine	Peptide	Dipeptide
rs12699473	rs12699473	7	13321206	intergenic	none	463	-0.360273	0.0698837	3.75815e-07	creatine	Amino Acid	Creatine Metabolism
rs9552248	rs9552248	13	21159200	intron	IFT88	455	-0.406446	0.0788261	3.76589e-07	tryptophan betaine	Amino Acid	Tryptophan Metabolism
kgp767406	rs1053094	4	187133031	3-prime-UTR	CYP4V2	465	0.305269	0.0592283	3.77501e-07	histidylalanine	Peptide	Dipeptide
rs17013442	rs17013442	2	126987912	intergenic	none	276	0.530441	0.101969	3.84928e-07	valylleucine	Peptide	Dipeptide
rs4937377	rs4937377	11	112281953	intergenic	none	466	-0.325367	0.0631953	3.8783e-07	3-hydroxyisobutyrate	Amino Acid	Leucine, Isoleucine and Valine Metabolism
rs2033808	rs2033808	2	12266205	intergenic	none	473	-0.401184	0.0779444	3.88672e-07	N-acetylalanine	Amino Acid	Alanine and Aspartate Metabolism
rs4408378	rs4408378	12	83798047	intergenic	none	464	-0.607109	0.117962	3.92301e-07	glycerophosphorylcholine (GPC)	Lipid	Phospholipid Metabolism
rs4539273	rs4539273	11	47694699	intron	AGBL2	468	0.323469	0.0628733	3.94716e-07	1-oleoyl-2-linoleoyl-GPE (18:1/18:2)*	Lipid	Phosphatidylethanolamine (PE)
kgp9758566	rs34311712	4	69319421	intron	TMPRSS11E	459	-0.356088	0.0691942	3.94777e-07	5alpha-androstan-3alpha,17beta-diol monosulfate (1)	Lipid	Androgenic Steroids
rs4720882	rs4720882	7	1677696	intergenic	none	472	0.351112	0.0682575	3.9517e-07	2-hydroxystearate	Lipid	Fatty Acid, Monohydroxy
rs6074958	rs6074958	20	15835730	intron	MACROD2	470	-0.325353	0.0632496	3.95758e-07	4-methyl-2-oxopentanoate	Amino Acid	Leucine, Isoleucine and Valine Metabolism
rs10410350	rs10410350	19	48352364	intergenic	none	472	-0.403252	0.0784032	3.96404e-07	pregnen-diol disulfate C21H34O8S2*	Lipid	Progestin Steroids
rs4936492	rs4936492	11	119560449	intron	PVRL1	388	0.365379	0.0708244	3.97059e-07	3-hydroxysebacate	Lipid	Fatty Acid, Monohydroxy
rs12533251	rs12533251	7	99115677	intron	ZKSCAN5	465	-0.48955	0.0952262	4.03454e-07	epiandrosterone sulfate	Lipid	Androgenic Steroids
kgp9809729	rs75380987	4	126373570	missense	FAT4	261	0.894109	0.171969	4.04391e-07	4-hydroxyphenylpyruvate	Amino Acid	Tyrosine Metabolism
rs6478300	rs6478300	9	120035769	intron	ASTN2	467	0.316432	0.0615753	4.0681e-07	palmitoylcarnitine (C16)	Lipid	Fatty Acid Metabolism(Acyl Carnitine)
kgp57994	rs80218044	7	99271606	intron	CYP3A5,ZSCAN25	473	-1.07441	0.209297	4.16301e-07	androstenediol (3alpha, 17alpha) monosulfate (3)	Lipid	Androgenic Steroids
rs2959644	rs2959644	8	99088251	intron	C8orf47	434	-0.331428	0.0644974	4.19191e-07	leucylalanine	Peptide	Dipeptide
rs688883	rs688883	13	30734645	intergenic	none	475	0.339982	0.066253	4.19568e-07	1-linoleoyl-2-linolenoyl-GPC (18:2/18:3)*	Lipid	Phosphatidylcholine (PC)
rs2077398	rs2077398	1	18065643	intergenic	none	475	-0.379749	0.0740092	4.20555e-07	C-glycosyltryptophan	Amino Acid	Tryptophan Metabolism
rs1924250	rs1924250	1	209129752	intergenic	none	455	0.305962	0.0595947	4.21097e-07	dihomo-linoleoylcarnitine (C20:2)*	Lipid	Fatty Acid Metabolism(Acyl Carnitine)
rs1198965	rs1198965	5	141737196	intergenic	none	473	-0.332814	0.0648788	4.24021e-07	oleoylcarnitine (C18:1)	Lipid	Fatty Acid Metabolism(Acyl Carnitine)
rs6810122	rs6810122	3	2798951	intron	CNTN4	459	-0.373671	0.0728225	4.25603e-07	glycosyl-N-(2-hydroxynervonoyl)-sphingosine (d18:1/24:1(2OH))*	Lipid	Ceramides
rs10929693	rs10929693	2	10863267	intron	ATP6V1C2	472	-0.368164	0.0718208	4.32174e-07	glycerol 3-phosphate	Lipid	Glycerolipid Metabolism
rs1198965	rs1198965	5	141737196	intergenic	none	456	-0.353675	0.0689892	4.36929e-07	dihomo-linoleoylcarnitine (C20:2)*	Lipid	Fatty Acid Metabolism(Acyl Carnitine)
rs2067951	rs2067951	4	55805555	intergenic	none	463	-0.32227	0.0628814	4.37692e-07	sphingosine	Lipid	Sphingolipid Metabolism
kgp2871572	rs6802925	3	2856644	intron	CNTN4	470	-0.517539	0.101022	4.39661e-07	N-methylpipecolate	Xenobiotics	Chemical
rs3843540	rs3843540	7	99126640	intron	ZKSCAN5	468	-0.391593	0.0764349	4.39954e-07	androsterone sulfate	Lipid	Androgenic Steroids
rs136068	rs136068	22	47344209	intron	TBC1D22A	468	0.345968	0.0675404	4.41797e-07	3-hydroxybutyrylcarnitine (2)	Lipid	Fatty Acid Metabolism(Acyl Carnitine)
rs6074958	rs6074958	20	15835730	intron	MACROD2	471	-0.332418	0.0649119	4.43709e-07	3-methyl-2-oxovalerate	Amino Acid	Leucine, Isoleucine and Valine Metabolism
rs17270146	rs17270146	15	60740841	intron	NARG2	476	-0.304007	0.0593756	4.44231e-07	creatinine	Amino Acid	Creatine Metabolism
rs9806110	rs9806110	14	31986756	intergenic	none	473	-0.482756	0.0943188	4.49119e-07	1-palmitoyl-2-arachidonoyl-GPE (16:0/20:4)*	Lipid	Phosphatidylethanolamine (PE)
rs6766139	rs6766139	3	139705781	intron	CLSTN2	476	-0.323676	0.0632473	4.49717e-07	alanine	Amino Acid	Alanine and Aspartate Metabolism
kgp6451958	rs8190423	22	43031657	intron	CYB5R3	410	-0.515195	0.100466	4.52375e-07	lactosyl-N-behenoyl-sphingosine (d18:1/22:0)*	Lipid	Sphingolipid Metabolism
kgp802498	rs2112208	5	67564327	intron	PIK3R1	416	-0.372354	0.0726381	4.53901e-07	campesterol	Lipid	Sterol
rs875356	rs875356	18	22142445	intergenic	none	470	0.3426	0.0669744	4.56882e-07	1-palmitoyl-GPA (16:0)	Lipid	Lysophospholipid
rs11848038	rs11848038	14	32008055	intergenic	none	474	-0.50583	0.0989454	4.62782e-07	1-stearoyl-2-arachidonoyl-GPE (18:0/20:4)	Lipid	Phosphatidylethanolamine (PE)
kgp11323713	rs17115184	11	113081187	intron	NCAM1	457	0.683788	0.133708	4.648e-07	octadecanedioate	Lipid	Fatty Acid, Dicarboxylate
kgp10625128	rs10414837	19	849618	upstream-gene	none	476	0.372627	0.0729074	4.65014e-07	betaine	Amino Acid	Glycine, Serine and Threonine Metabolism
kgp2535779	rs28572032	7	81787881	intron	CACNA2D1	473	-0.525748	0.102871	4.66502e-07	3-indoxyl sulfate	Amino Acid	Tryptophan Metabolism
rs4891549	rs4891549	18	71993111	intron	C18orf63	475	-0.466874	0.0913685	4.681e-07	glycosyl-N-stearoyl-sphingosine (d18:1/18:0)	Lipid	Ceramides
rs7106518	rs7106518	11	59839787	downstream-gene	none	470	0.349703	0.0684325	4.6895e-07	2-palmitoyl-GPC (16:0)*	Lipid	Lysophospholipid
rs4540438	rs4540438	8	18263603	downstream-gene	none	473	-0.329771	0.064547	4.70685e-07	N-acetylputrescine	Amino Acid	Polyamine Metabolism
rs17090102	rs17090102	13	73946384	intergenic	none	373	-0.400877	0.0781687	4.70691e-07	1-methylurate	Xenobiotics	Xanthine Metabolism
rs789132	rs789132	12	28978308	intergenic	none	252	0.427526	0.0826615	4.7248e-07	N-acetyl-cadaverine	Amino Acid	Lysine Metabolism
rs10752230	rs10752230	10	11803185	intron	ECHDC3	468	-0.324755	0.0635711	4.73622e-07	methionine sulfone	Amino Acid	Methionine, Cysteine, SAM and Taurine Metabolism
rs10219761	rs10219761	12	62611260	intergenic	none	435	-0.379302	0.0741707	4.73959e-07	oleoyl-arachidonoyl-glycerol (18:1/20:4) [2]*	Lipid	Diacylglycerol
kgp7601559	rs61916275	12	6904790	intron	CD4	467	-0.330015	0.0646063	4.75026e-07	methionine sulfone	Amino Acid	Methionine, Cysteine, SAM and Taurine Metabolism
rs4906872	rs4906872	15	26538330	intergenic	none	471	-0.322222	0.0630986	4.77016e-07	1-oleoyl-2-linoleoyl-GPE (18:1/18:2)*	Lipid	Phosphatidylethanolamine (PE)
rs9878406	rs9878406	3	58739196	intron	C3orf67	472	0.650593	0.127408	4.77244e-07	retinol (Vitamin A)	Cofactors and Vitamins	Vitamin A Metabolism
rs174448	rs174448	11	61639573	downstream-gene	none	471	-0.330952	0.0648159	4.78487e-07	1-arachidonoyl-GPC (20:4n6)*	Lipid	Lysophospholipid
kgp6697526	rs77659238	2	29747257	intron	ALK	455	-1.11292	0.217876	4.79709e-07	cis-urocanate	Amino Acid	Histidine Metabolism
rs1333015	rs1333015	13	66197786	intergenic	none	475	0.304343	0.0596183	4.79812e-07	pro-hydroxy-pro	Amino Acid	Urea cycle; Arginine and Proline Metabolism
rs6728825	rs6728825	2	208706437	intron	PLEKHM3	453	-0.329927	0.0645896	4.80497e-07	pipecolate	Amino Acid	Lysine Metabolism
rs2043085	rs2043085	15	58680954	intergenic	none	475	0.313282	0.0613855	4.83077e-07	1-palmitoyl-2-arachidonoyl-GPE (16:0/20:4)*	Lipid	Phosphatidylethanolamine (PE)
rs1483123	rs1483123	11	48326773	upstream-gene	none	461	-0.31742	0.0621832	4.85703e-07	N-acetyl-aspartyl-glutamate (NAAG)	Amino Acid	Glutamate Metabolism
rs9644893	rs9644893	9	8925157	intron	PTPRD	462	0.294892	0.0577785	4.87184e-07	androstenediol (3alpha, 17alpha) monosulfate (2)	Lipid	Androgenic Steroids
rs6797698	rs6797698	3	58834890	intron	C3orf67	460	0.583458	0.114318	4.88018e-07	alpha-tocopherol	Cofactors and Vitamins	Tocopherol Metabolism
rs35853021	rs35853021	15	58680643	intergenic	none	470	0.317307	0.0621948	4.89018e-07	1-palmitoyl-2-arachidonoyl-GPE (16:0/20:4)*	Lipid	Phosphatidylethanolamine (PE)
rs7200566	rs7200566	16	71426563	downstream-gene	none	466	-1.61149	0.315832	4.89175e-07	taurochenodeoxycholate	Lipid	Primary Bile Acid Metabolism
rs41521	rs41521	7	103933146	intergenic	none	469	0.335005	0.0656678	4.90162e-07	stachydrine	Xenobiotics	Food Component/Plant
kgp13528060	rs118134987	7	90249524	intron	CDK14	456	-1.53636	0.301136	4.94333e-07	indolepropionate	Amino Acid	Tryptophan Metabolism
rs859700	rs859700	3	195550320	intergenic	none	453	-0.458708	0.0899047	4.94857e-07	2-hydroxyoctanoate	Lipid	Fatty Acid, Monohydroxy
rs9298850	rs9298850	9	23765511	intron	ELAVL2	245	-0.437004	0.0845923	4.95708e-07	2,3-dihydroxy-2-methylbutyrate	Amino Acid	Leucine, Isoleucine and Valine Metabolism
kgp8374220	rs80026830	19	10283684	intron	DNMT1	437	-1.10469	0.216427	4.96506e-07	methyl glucopyranoside (alpha + beta)	Xenobiotics	Food Component/Plant
kgp12433221	rs277525	2	121670398	intron	GLI2	293	-0.392907	0.0764097	4.97733e-07	behenoylcarnitine (C22)*	Lipid	Fatty Acid Metabolism(Acyl Carnitine)
kgp8255504	rs12769516	10	53375873	intron	PRKG1	473	-1.26671	0.248527	5.00156e-07	glycosyl ceramide (d18:2/24:1, d18:1/24:2)*	Lipid	Ceramides
kgp12205482	rs76793890	17	61154619	intron	TANC2	470	-0.523187	0.102641	5.00372e-07	3-indoxyl sulfate	Amino Acid	Tryptophan Metabolism
rs10885208	rs10885208	10	113309101	intergenic	none	258	-0.460751	0.0893572	5.02003e-07	3-methoxycatechol sulfate (2)	Xenobiotics	Benzoate Metabolism
rs12210538	rs12210538	6	110760008	missense	SLC22A16	472	-0.366249	0.0718702	5.02789e-07	linoleoylcarnitine (C18:2)*	Lipid	Fatty Acid Metabolism(Acyl Carnitine)
rs2286540	rs2286540	4	17809538	intron	DCAF16	470	0.483607	0.0949181	5.06034e-07	glycerol 3-phosphate	Lipid	Glycerolipid Metabolism
kgp7143730	rs75799269	1	196926303	intron	CFHR2	407	0.415612	0.081421	5.10215e-07	cinnamoylglycine	Xenobiotics	Food Component/Plant
rs17087241	rs17087241	18	70965861	intergenic	none	461	0.330689	0.0649127	5.112e-07	N-acetylglutamine	Amino Acid	Glutamate Metabolism
rs11666866	rs11666866	19	8285607	intron	CERS4	473	0.313605	0.0616049	5.16158e-07	sphingomyelin (d18:1/20:1, d18:2/20:0)*	Lipid	Sphingolipid Metabolism
kgp7755849	rs930373	2	190443583	intron	SLC40A1	469	-0.560335	0.110061	5.16311e-07	thyroxine	Amino Acid	Tyrosine Metabolism
kgp8460036	rs55758468	2	212629822	intron	ERBB4	309	0.441326	0.0860564	5.16891e-07	arabinose	Carbohydrate	Pentose Metabolism
rs2913593	rs2913593	5	162671160	intergenic	none	469	-0.336883	0.0661785	5.17859e-07	isoursodeoxycholate	Lipid	Secondary Bile Acid Metabolism
kgp19350690	rs75727717	20	55931874	intron	RAE1	425	-1.12882	0.221444	5.19035e-07	3,7-dimethylurate	Xenobiotics	Xanthine Metabolism
rs626460	rs626460	13	64489022	intergenic	none	463	-0.880229	0.172923	5.20839e-07	taurochenodeoxycholate	Lipid	Primary Bile Acid Metabolism
kgp6625959	rs2417961	12	21335949	intron	SLCO1B1	459	0.411926	0.0809138	5.20894e-07	glycochenodeoxycholate glucuronide (1)	Lipid	Primary Bile Acid Metabolism
rs10851796	rs10851796	15	69291500	intron	NOX5	476	-0.627079	0.12327	5.24158e-07	quinate	Xenobiotics	Food Component/Plant
kgp4725479	rs311886	15	69308123	intron	NOX5	476	-0.627079	0.12327	5.24158e-07	quinate	Xenobiotics	Food Component/Plant
rs2096880	rs2096880	21	22554094	intron	NCAM2	471	-0.300174	0.0590302	5.31306e-07	1,5-anhydroglucitol (1,5-AG)	Carbohydrate	Glycolysis, Gluconeogenesis, and Pyruvate Metabolism
kgp1703150	rs2852116	11	109587048	intergenic	none	462	-0.339068	0.0666654	5.32283e-07	tartronate (hydroxymalonate)	Xenobiotics	Bacterial/Fungal
rs174546	rs174546	11	61569830	3-prime-UTR	FADS1	467	-0.325377	0.0639847	5.32526e-07	1-palmitoyl-2-arachidonoyl-GPC (16:0/20:4n6)	Lipid	Phosphatidylcholine (PC)
kgp3806633	rs113085122	6	167537876	intron	CCR6	474	-1.5289	0.300815	5.36921e-07	N-palmitoyl-sphingadienine (d18:2/16:0)*	Lipid	Sphingolipid Metabolism
rs1194849	rs1194849	2	65606653	intron	SPRED2	474	-0.318558	0.0626926	5.40298e-07	3-hydroxy-2-ethylpropionate	Amino Acid	Leucine, Isoleucine and Valine Metabolism
rs4700493	rs4700493	5	61750087	intron	IPO11	475	0.523421	0.103016	5.40699e-07	1,2-dipalmitoyl-GPC (16:0/16:0)	Lipid	Phosphatidylcholine (PC)
kgp10052394	rs72992015	1	150842696	intron	ARNT	336	-0.506655	0.099155	5.42232e-07	stearoyl-arachidonoyl-glycerol (18:0/20:4) [2]*	Lipid	Diacylglycerol
kgp6051173	rs6926116	6	51912241	intron	PKHD1	462	0.404671	0.0796258	5.42874e-07	hypoxanthine	Nucleotide	Purine Metabolism, (Hypo)Xanthine/Inosine containing
rs11615916	rs11615916	12	62610860	intergenic	none	475	-0.458543	0.0902753	5.4504e-07	1-palmitoyl-2-arachidonoyl-GPE (16:0/20:4)*	Lipid	Phosphatidylethanolamine (PE)
rs17277546	rs17277546	7	99489571	3-prime-UTR	TRIM4	470	-0.824641	0.162331	5.45382e-07	epiandrosterone sulfate	Lipid	Androgenic Steroids
rs12632606	rs12632606	3	149399908	intron	WWTR1	464	-0.349323	0.0687704	5.49106e-07	serotonin	Amino Acid	Tryptophan Metabolism
rs11669065	rs11669065	19	14833064	intron	ZNF333	468	-0.397123	0.0781973	5.50372e-07	2-hydroxypalmitate	Lipid	Fatty Acid, Monohydroxy
kgp4568189	rs116115643	1	227260396	intron	CDC42BPA	473	-1.22857	0.242174	5.63193e-07	4-hydroxychlorothalonil	Xenobiotics	Chemical
rs12941110	rs12941110	17	67571373	intergenic	none	447	-0.323103	0.0636443	5.6465e-07	5-(galactosylhydroxy)-L-lysine	Amino Acid	Lysine Metabolism
rs7885299	#N/A	23	16419490	#N/A	#N/A	467	-0.537316	0.105931	5.6801e-07	3-hydroxyhippurate	Xenobiotics	Benzoate Metabolism
rs7968928	rs7968928	12	5411036	intergenic	none	470	-0.318566	0.0628316	5.72813e-07	benzoate	Xenobiotics	Benzoate Metabolism
kgp36261124	rs79305285	3	10711168	intron	ATP2B2	469	0.786379	0.155105	5.73804e-07	mannitol/sorbitol	Carbohydrate	Fructose, Mannose and Galactose Metabolism
rs12556187	#N/A	23	134146608	#N/A	#N/A	468	0.225867	0.0445517	5.74789e-07	palmitoylcholine	Lipid	Fatty Acid Metabolism (Acyl Choline)
kgp7758583	rs118086135	17	44891899	intron	WNT3	374	-0.784478	0.154209	5.7651e-07	gulonate*	Cofactors and Vitamins	Ascorbate and Aldarate Metabolism
rs11731281	rs11731281	4	41736897	intergenic	none	461	0.450212	0.0888279	5.81962e-07	5alpha-pregnan-3beta,20alpha-diol monosulfate (2)	Lipid	Progestin Steroids
rs2794751	rs2794751	1	236758887	missense	HEATR1	476	-0.328305	0.0648078	5.82733e-07	1-stearoyl-2-linoleoyl-GPI (18:0/18:2)	Lipid	Phosphatidylinositol (PI)
rs3843540	rs3843540	7	99126640	intron	ZKSCAN5	468	-0.387368	0.0764546	5.83806e-07	epiandrosterone sulfate	Lipid	Androgenic Steroids
kgp37712614	rs174418	15	58687603	intergenic	none	472	0.308669	0.0609388	5.86189e-07	1-palmitoyl-GPE (16:0)	Lipid	Lysophospholipid
rs4775041	rs4775041	15	58674695	intergenic	none	472	0.34853	0.068819	5.88485e-07	1-stearoyl-2-arachidonoyl-GPE (18:0/20:4)	Lipid	Phosphatidylethanolamine (PE)
kgp7601559	rs61916275	12	6904790	intron	CD4	458	-0.316727	0.0625268	5.91806e-07	leukotriene B4	Lipid	Eicosanoid
kgp4105873	rs114075855	4	89033341	intron	ABCG2	391	-1.02387	0.201641	5.92492e-07	1,3-dimethylurate	Xenobiotics	Xanthine Metabolism
rs838827	rs838827	9	111668652	missense	IKBKAP	463	0.706277	0.139483	5.95165e-07	17-methylstearate	Lipid	Fatty Acid, Branched
rs2160202	rs2160202	2	102986154	intron	IL18R1	464	-0.351265	0.0693872	5.98112e-07	oleoyl-oleoyl-glycerol (18:1/18:1) [1]*	Lipid	Diacylglycerol
kgp7581872	rs143832821	1	44052083	intron	PTPRF	438	-0.924126	0.182441	6.01953e-07	hexanoylglutamine	Lipid	Fatty Acid Metabolism (Acyl Glutamine)
rs10852095	rs10852095	15	88859157	intergenic	none	460	0.876618	0.173223	6.05212e-07	alpha-tocopherol	Cofactors and Vitamins	Tocopherol Metabolism
rs1705415	rs1705415	12	25671066	intron	IFLTD1	470	-0.437153	0.0864249	6.07986e-07	1-lignoceroyl-GPC (24:0)	Lipid	Lysophospholipid
rs7577250	rs7577250	2	2437074	intergenic	none	471	-0.345644	0.0683365	6.08188e-07	octanoylcarnitine (C8)	Lipid	Fatty Acid Metabolism(Acyl Carnitine)
rs4618952	rs4618952	1	242723279	intergenic	none	473	-0.334371	0.0661154	6.09057e-07	salicylate	Xenobiotics	Drug
kgp5708309	rs150818543	2	75416083	intron	TACR1	461	1.1142	0.220284	6.12754e-07	4-ethylphenylsulfate	Xenobiotics	Benzoate Metabolism
rs8007366	rs8007366	14	95705236	intron	CLMN	433	0.568595	0.112328	6.14954e-07	methyl glucopyranoside (alpha + beta)	Xenobiotics	Food Component/Plant
rs6797698	rs6797698	3	58834890	intron	C3orf67	454	-0.584145	0.115492	6.16486e-07	leukotriene B5	Lipid	Eicosanoid
rs4917817	rs4917817	10	100085888	intergenic	none	469	-0.329326	0.0651485	6.18113e-07	N-methylpipecolate	Xenobiotics	Chemical
exm371180	rs76438938	3	186461524	stop-gained	KNG1	451	-1.28475	0.254057	6.20807e-07	sucrose	Carbohydrate	Disaccharides and Oligosaccharides
kgp5717127	rs144124289	7	81574477	downstream-gene	none	461	1.23361	0.244063	6.2357e-07	alpha-tocopherol	Cofactors and Vitamins	Tocopherol Metabolism
rs929849	rs929849	16	22221486	intron	EEF2K	473	0.545166	0.107919	6.26818e-07	phenyllactate (PLA)	Amino Acid	Phenylalanine Metabolism
kgp9755802	rs80303578	4	111444176	intron	ENPEP	464	1.23737	0.244914	6.2897e-07	creatine	Amino Acid	Creatine Metabolism
rs7172316	rs7172316	15	73287152	intergenic	none	470	-0.691373	0.136911	6.33844e-07	3-hydroxybutyrylcarnitine (2)	Lipid	Fatty Acid Metabolism(Acyl Carnitine)
rs993245	rs993245	1	30297793	intergenic	none	457	0.309784	0.0613277	6.35433e-07	ethylmalonate	Amino Acid	Leucine, Isoleucine and Valine Metabolism
rs3814784	rs3814784	13	42042382	intron	RGCC	469	0.383263	0.0759085	6.36812e-07	phenylalanine	Amino Acid	Phenylalanine Metabolism
rs1484027	rs1484027	16	80408261	intergenic	none	469	0.295654	0.0585571	6.36896e-07	alpha-hydroxyisovalerate	Amino Acid	Leucine, Isoleucine and Valine Metabolism
kgp7208702	rs76853969	11	88323743	intron	GRM5	476	1.14792	0.22745	6.40121e-07	N-acetylasparagine	Amino Acid	Alanine and Aspartate Metabolism
kgp4450683	rs3212690	5	52363961	intron	ITGA2	437	-1.4867	0.294239	6.41469e-07	1,7-dimethylurate	Xenobiotics	Xanthine Metabolism
rs17197611	rs17197611	2	114644053	upstream-gene	none	441	-0.327605	0.064851	6.4252e-07	2-hydroxyadipate	Lipid	Fatty Acid, Dicarboxylate
kgp4014294	rs112201728	6	160551486	intron	SLC22A1	470	-0.653813	0.129553	6.43701e-07	isobutyrylcarnitine (C4)	Amino Acid	Leucine, Isoleucine and Valine Metabolism
rs3756669	rs3756669	5	35965970	missense	UGT3A1	426	0.484995	0.0959649	6.43848e-07	5alpha-pregnan-3(alpha or beta),20beta-diol disulfate	Lipid	Progestin Steroids
kgp9889130	rs7234485	18	7038362	intron	LAMA1	451	0.42574	0.084321	6.45618e-07	3-phenylpropionate (hydrocinnamate)	Xenobiotics	Benzoate Metabolism
rs2161889	rs2161889	2	57365499	intergenic	none	465	0.412869	0.0818161	6.47364e-07	3-methylglutaconate	Amino Acid	Leucine, Isoleucine and Valine Metabolism
kgp11674123	rs79794904	3	173949577	intron	NLGN1	299	-0.582636	0.114586	6.50737e-07	cysteine s-sulfate	Amino Acid	Methionine, Cysteine, SAM and Taurine Metabolism
rs1448029	rs1448029	4	133856236	intergenic	none	466	1.40927	0.279348	6.51534e-07	2-hydroxy-3-methylvalerate	Amino Acid	Leucine, Isoleucine and Valine Metabolism
rs3911391	rs3911391	4	61305996	intergenic	none	469	0.429777	0.0852538	6.62143e-07	cis-4-decenoylcarnitine (C10:1)	Lipid	Fatty Acid Metabolism(Acyl Carnitine)
kgp8939844	rs78633206	1	239783312	intron	CHRM3	472	0.630081	0.125015	6.6431e-07	pyridoxate	Cofactors and Vitamins	Vitamin B6 Metabolism
rs1868419	rs1868419	4	59713040	intergenic	none	470	-0.408563	0.0810654	6.65715e-07	glycochenodeoxycholate	Lipid	Primary Bile Acid Metabolism
rs1924250	rs1924250	1	209129752	intergenic	none	467	0.291447	0.0578382	6.70159e-07	ximenoylcarnitine (C26:1)*	Lipid	Fatty Acid Metabolism(Acyl Carnitine)
rs174547	rs174547	11	61570783	intron	FADS1	470	-0.324856	0.0644806	6.7193e-07	1-palmitoyl-2-arachidonoyl-GPC (16:0/20:4n6)	Lipid	Phosphatidylcholine (PC)
rs2148647	rs2148647	13	23577798	intergenic	none	239	0.436755	0.0855385	6.72228e-07	phenylacetate	Amino Acid	Phenylalanine Metabolism
rs964091	rs964091	1	61567939	intron	NFIA	465	0.580399	0.11519	6.72529e-07	thioproline	Xenobiotics	Chemical
rs174550	rs174550	11	61571478	intron	FADS1	471	-0.32434	0.0643877	6.73903e-07	1-palmitoyl-2-arachidonoyl-GPC (16:0/20:4n6)	Lipid	Phosphatidylcholine (PC)
rs10757553	rs10757553	9	25576240	intergenic	none	466	0.299285	0.0594112	6.75646e-07	gamma-glutamylphenylalanine	Peptide	Gamma-glutamyl Amino Acid
rs7260516	rs7260516	19	52287452	intergenic	none	415	0.336551	0.0666949	6.7573e-07	chenodeoxycholate	Lipid	Primary Bile Acid Metabolism
rs887829	rs887829	2	234668570	intron	UGT1A10,UGT1A8,UGT1A7,UGT1A6,UGT1A5,UGT1A9,UGT1A4,UGT1A3	433	0.347579	0.0689267	6.7607e-07	succinimide	Xenobiotics	Chemical
kgp2988812	rs3025416	9	136519021	intron	DBH	473	0.39049	0.0775453	6.78473e-07	sarcosine	Amino Acid	Glycine, Serine and Threonine Metabolism
rs6733046	rs6733046	2	106166928	intergenic	none	258	-0.409434	0.0803905	6.80631e-07	bilirubin (Z,Z)	Cofactors and Vitamins	Hemoglobin and Porphyrin Metabolism
kgp11522628	rs12208357	6	160543148	missense	SLC22A1	468	-0.647795	0.128645	6.81361e-07	isobutyrylcarnitine (C4)	Amino Acid	Leucine, Isoleucine and Valine Metabolism
rs1169300	rs1169300	12	121431225	intron	HNF1A	459	0.322892	0.0641069	6.81723e-07	ethylmalonate	Amino Acid	Leucine, Isoleucine and Valine Metabolism
rs6479995	rs6479995	10	66407750	intergenic	none	475	-0.392751	0.07804	6.87473e-07	N-palmitoyl-sphingadienine (d18:2/16:0)*	Lipid	Sphingolipid Metabolism
rs3864067	rs3864067	3	7677215	intron	GRM7	343	-0.431754	0.0853555	6.90564e-07	linolenoylcarnitine (C18:3)*	Lipid	Fatty Acid Metabolism(Acyl Carnitine)
kgp9014483	rs141227829	12	1651853	intergenic	none	456	1.13833	0.226107	6.9114e-07	tyramine O-sulfate	Amino Acid	Tyrosine Metabolism
kgp2404854	rs73226622	21	46353245	non-coding-exon	C21orf67	375	-1.26931	0.251374	6.92784e-07	12,13-DiHOME	Lipid	Fatty Acid, Dihydroxy
rs2192661	rs2192661	2	58664988	intergenic	none	272	-0.634299	0.124803	6.93971e-07	2-oxindole-3-acetate	Xenobiotics	Food Component/Plant
rs1791433	rs1791433	11	51385894	intergenic	none	454	-0.308576	0.0613109	6.97379e-07	N-acetyl-aspartyl-glutamate (NAAG)	Amino Acid	Glutamate Metabolism
kgp37756011	rs185871147	15	92428195	intron	SLCO3A1	462	-1.41891	0.282004	6.98031e-07	5-HETE	Lipid	Eicosanoid
rs3862101	rs3862101	8	17607488	intron	MTUS1	471	0.455234	0.0905045	6.98854e-07	2-hydroxydecanoate	Lipid	Fatty Acid, Monohydroxy
rs2497484	rs2497484	13	21199265	intron	IFT88	454	-0.36103	0.0717456	7.00446e-07	tryptophan betaine	Amino Acid	Tryptophan Metabolism
rs7584763	rs7584763	2	78280821	intergenic	none	465	-0.437594	0.0870004	7.0249e-07	1-methylhistidine	Amino Acid	Histidine Metabolism
kgp767406	rs1053094	4	187133031	3-prime-UTR	CYP4V2	433	0.314745	0.0625243	7.06016e-07	leucylalanine	Peptide	Dipeptide
rs10130641	rs10130641	14	75787453	intergenic	none	292	0.517996	0.10219	7.11343e-07	5-acetylamino-6-formylamino-3-methyluracil	Xenobiotics	Xanthine Metabolism
exm554602	rs76572975	6	51497503	missense	PKHD1	472	-0.888432	0.176783	7.13707e-07	stachydrine	Xenobiotics	Food Component/Plant
rs10757553	rs10757553	9	25576240	intergenic	none	466	0.339268	0.0675038	7.15573e-07	4-guanidinobutanoate	Amino Acid	Guanidino and Acetamido Metabolism
rs4800775	rs4800775	18	24525556	intron	CHST9	452	-0.207366	0.0412428	7.16101e-07	glucuronate	Carbohydrate	Aminosugar Metabolism
rs2072511	rs2072511	12	96381232	intron	HAL	423	-0.39122	0.0777398	7.17601e-07	docosapentaenoate (n6 DPA; 22:5n6)	Lipid	Polyunsaturated Fatty Acid (n3 and n6)
rs10751017	rs10751017	11	79981075	intergenic	none	464	-0.323343	0.0643779	7.28572e-07	dihomo-linolenoyl-choline	Lipid	Fatty Acid Metabolism (Acyl Choline)
rs10997263	rs10997263	10	68382135	intron	CTNNA3	472	0.338378	0.0674128	7.35421e-07	N2,N2-dimethylguanosine	Nucleotide	Purine Metabolism, Guanine containing
rs10234834	rs10234834	7	29745196	intergenic	none	466	-0.309037	0.0615569	7.35566e-07	decanoylcarnitine (C10)	Lipid	Fatty Acid Metabolism(Acyl Carnitine)
rs17085106	rs17085106	18	69439073	intergenic	none	467	-0.934601	0.186171	7.35791e-07	glycoursodeoxycholate	Lipid	Secondary Bile Acid Metabolism
rs7713917	rs7713917	5	78829249	intergenic	none	466	-0.281376	0.056068	7.42385e-07	erythritol	Xenobiotics	Food Component/Plant
rs7295319	rs7295319	12	127999665	intergenic	none	461	-0.311432	0.0620692	7.48739e-07	myo-inositol	Lipid	Inositol Metabolism
rs11165845	rs11165845	1	97819405	intron	DPYD	454	-0.361724	0.0720863	7.5111e-07	tryptophan betaine	Amino Acid	Tryptophan Metabolism
kgp4558593	rs45446698	7	99332948	upstream-gene	none	250	0.981946	0.193441	7.52367e-07	tauro-beta-muricholate	Lipid	Primary Bile Acid Metabolism
kgp7601559	rs61916275	12	6904790	intron	CD4	468	-0.32178	0.0641587	7.5271e-07	isovalerate	Amino Acid	Leucine, Isoleucine and Valine Metabolism
rs17101394	rs17101394	14	64232386	intergenic	none	475	0.428527	0.0854944	7.6024e-07	sphingomyelin (d18:1/20:0, d16:1/22:0)*	Lipid	Sphingolipid Metabolism
rs1411423	rs1411423	11	50369683	intron	LOC646813	458	-0.303757	0.0605844	7.64265e-07	N-acetyl-aspartyl-glutamate (NAAG)	Amino Acid	Glutamate Metabolism
rs11776694	rs11776694	8	134512809	intron	ST3GAL1	432	0.3664	0.0730196	7.64993e-07	caffeic acid sulfate	Xenobiotics	Xanthine Metabolism
rs717304	rs717304	2	61223290	intron	PUS10	473	-0.362207	0.0722868	7.67551e-07	asparagine	Amino Acid	Alanine and Aspartate Metabolism
rs17739099	rs17739099	2	75792267	intron	EVA1A	462	-0.392057	0.0782237	7.68717e-07	12-HETE	Lipid	Eicosanoid
rs9925562	rs9925562	16	57382169	intergenic	none	459	-0.478445	0.0954822	7.74908e-07	5-HETE	Lipid	Eicosanoid
kgp269496	rs59571285	15	68611951	intron	ITGA11	468	0.455955	0.0910185	7.74934e-07	beta-alanine	Nucleotide	Pyrimidine Metabolism, Uracil containing
kgp37712614	rs174418	15	58687603	intergenic	none	471	0.302291	0.060363	7.79348e-07	1-palmitoyl-2-linoleoyl-GPE (16:0/18:2)	Lipid	Phosphatidylethanolamine (PE)
kgp3123264	rs4629769	7	139649210	intron	TBXAS1	472	-0.31918	0.0637673	7.88469e-07	21-hydroxypregnenolone disulfate	Lipid	Pregnenolone Steroids
rs2275769	rs2275769	6	54095524	missense	MLIP	254	0.747252	0.147581	7.92105e-07	bilirubin (Z,Z)	Cofactors and Vitamins	Hemoglobin and Porphyrin Metabolism
exm699767	rs201300612	8	48771413	synonymous	PRKDC	454	-1.06874	0.213449	7.92651e-07	cis-urocanate	Amino Acid	Histidine Metabolism
rs2728007	rs2728007	3	1587151	intergenic	none	437	-0.844183	0.168527	7.94871e-07	hexanoylglutamine	Lipid	Fatty Acid Metabolism (Acyl Glutamine)
rs6787951	rs6787951	3	5610543	intergenic	none	464	-0.355268	0.0709871	7.95779e-07	N-acetylmethionine sulfoxide	Amino Acid	Methionine, Cysteine, SAM and Taurine Metabolism
rs12928867	rs12928867	16	6098295	intron	RBFOX1	274	0.448112	0.0887001	7.99625e-07	deoxycholate	Lipid	Secondary Bile Acid Metabolism
kgp1279932	rs139291623	6	102233808	intron	GRIK2	435	-1.48126	0.295785	8.01228e-07	1,7-dimethylurate	Xenobiotics	Xanthine Metabolism
rs852026	rs852026	20	17082178	intergenic	none	467	0.292211	0.0584095	8.01429e-07	2-hydroxybutyrate/2-hydroxyisobutyrate	Amino Acid	Glutathione Metabolism
rs10750185	rs10750185	11	98930198	intron	CNTN5	359	0.35349	0.0703819	8.05549e-07	indole-3-carboxylic acid	Amino Acid	Tryptophan Metabolism
rs16831023	rs16831023	2	135543691	intergenic	none	467	1.2632	0.252557	8.06048e-07	5alpha-pregnan-3beta,20alpha-diol monosulfate (2)	Lipid	Progestin Steroids
rs1495741	rs1495741	8	18272881	intergenic	none	392	-0.366994	0.0731827	8.06071e-07	1-methylxanthine	Xenobiotics	Xanthine Metabolism
rs1474335	rs1474335	2	74066461	intron	STAMBP	463	0.359649	0.0719003	8.06747e-07	N-acetyl-1-methylhistidine*	Amino Acid	Histidine Metabolism
kgp8547513	rs7661973	4	185076147	intron	ENPP6	462	-0.455631	0.0911013	8.10071e-07	4-methylcatechol sulfate	Xenobiotics	Benzoate Metabolism
rs1029413	rs1029413	17	67829458	intergenic	none	477	0.305718	0.0611585	8.11665e-07	1-(1-enyl-palmitoyl)-GPE (P-16:0)*	Lipid	Lysoplasmalogen
rs4780054	rs4780054	15	29600003	intron	FAM189A1	374	-0.353672	0.0705057	8.1597e-07	12,13-DiHOME	Lipid	Fatty Acid, Dihydroxy
rs174570	rs174570	11	61597212	intron	FADS2	470	-0.460676	0.0921699	8.18347e-07	1-arachidonoyl-GPC (20:4n6)*	Lipid	Lysophospholipid
rs7350708	rs7350708	13	30648399	intergenic	none	460	0.36866	0.0737401	8.1896e-07	N-acetyl-aspartyl-glutamate (NAAG)	Amino Acid	Glutamate Metabolism
rs696979	rs696979	1	208558547	intergenic	none	457	0.307713	0.0615553	8.22694e-07	pipecolate	Amino Acid	Lysine Metabolism
rs323618	rs323618	3	151960936	upstream-gene	none	276	0.409368	0.0811432	8.23412e-07	taurodeoxycholate	Lipid	Secondary Bile Acid Metabolism
rs2918439	rs2918439	5	85251243	intergenic	none	403	0.472411	0.0943294	8.23723e-07	tartarate	Xenobiotics	Food Component/Plant
rs12091129	rs12091129	1	190406331	intron	BRINP3	444	0.41514	0.0830193	8.24724e-07	glycerophosphoinositol*	Lipid	Phospholipid Metabolism
kgp30812	rs117666398	17	78079107	intron	GAA	474	-1.1693	0.234052	8.24914e-07	sphingomyelin (d18:1/24:1, d18:2/24:0)*	Lipid	Sphingolipid Metabolism
rs2253536	rs2253536	11	109637777	intergenic	none	464	-0.341071	0.0682617	8.28362e-07	tartronate (hydroxymalonate)	Xenobiotics	Bacterial/Fungal
rs2869024	rs2869024	11	47674101	intergenic	none	465	0.317563	0.0635656	8.3061e-07	1-oleoyl-2-linoleoyl-GPE (18:1/18:2)*	Lipid	Phosphatidylethanolamine (PE)
rs7841636	rs7841636	8	121710675	intron	SNTB1	477	-0.68358	0.136964	8.4356e-07	phenylacetylglutamine	Peptide	Acetylated Peptides
rs808079	rs808079	3	173976450	intron	NLGN1	296	-0.588885	0.117052	8.47895e-07	cysteine s-sulfate	Amino Acid	Methionine, Cysteine, SAM and Taurine Metabolism
rs10983619	rs10983619	9	120086176	intron	ASTN2	474	0.331456	0.0664236	8.49158e-07	gamma-glutamylglutamine	Peptide	Gamma-glutamyl Amino Acid
rs1556716	rs1556716	10	112867412	intergenic	none	239	0.510758	0.101015	8.51315e-07	3b-hydroxy-5-cholenoic acid	Lipid	Secondary Bile Acid Metabolism
rs11696476	rs11696476	20	53965364	intergenic	none	468	0.339137	0.06796	8.51866e-07	laurylcarnitine (C12)	Lipid	Fatty Acid Metabolism(Acyl Carnitine)
rs3789833	rs3789833	7	76059561	intron	ZP3	443	-0.364461	0.0729893	8.54932e-07	dimethyl sulfone	Xenobiotics	Chemical
kgp27194623	rs72733431	9	36638678	intron	MELK	467	-1.08027	0.216603	8.6492e-07	14-HDoHE/17-HDoHE	Lipid	Fatty Acid, Monohydroxy
rs3915772	rs3915772	18	3848826	intron	DLGAP1	458	-0.400241	0.0802608	8.72959e-07	eicosenoylcarnitine (C20:1)*	Lipid	Fatty Acid Metabolism(Acyl Carnitine)
kgp5078954	rs1449043	4	59721306	intergenic	none	466	-0.407766	0.0817911	8.73399e-07	glycochenodeoxycholate	Lipid	Primary Bile Acid Metabolism
rs7880634	#N/A	23	3194131	#N/A	#N/A	468	0.297366	0.0596534	8.74588e-07	glycine	Amino Acid	Glycine, Serine and Threonine Metabolism
rs4260904	rs4260904	8	24934368	intergenic	none	473	-0.396365	0.0795378	8.78146e-07	glycerophosphoethanolamine	Lipid	Phospholipid Metabolism
rs3213462	#N/A	23	152609450	#N/A	#N/A	465	-0.238635	0.047877	8.78836e-07	3-hydroxybutyrylcarnitine (2)	Lipid	Fatty Acid Metabolism(Acyl Carnitine)
rs7544995	rs7544995	1	53448372	intron	SCP2	473	0.47133	0.0945935	8.80986e-07	phenylacetylglutamine	Peptide	Acetylated Peptides
rs7554410	rs7554410	1	186767992	intergenic	none	473	-0.558213	0.112036	8.82053e-07	3-indoxyl sulfate	Amino Acid	Tryptophan Metabolism
kgp6603860	rs62440430	6	160873297	3-prime-UTR	SLC22A3	469	0.466915	0.0937136	8.84885e-07	N1-methylinosine	Nucleotide	Purine Metabolism, (Hypo)Xanthine/Inosine containing
kgp8983755	rs72876935	2	169044336	intron	STK39	445	-0.935857	0.187724	8.88043e-07	caffeine	Xenobiotics	Xanthine Metabolism
kgp3835440	rs11613331	12	351467	intron	SLC6A13	475	0.318034	0.0638526	8.88185e-07	imidazole propionate	Amino Acid	Histidine Metabolism
rs1091813	rs1091813	7	73489736	intergenic	none	480	-0.477138	0.0958306	8.92909e-07	sphingomyelin (d18:1/20:1, d18:2/20:0)*	Lipid	Sphingolipid Metabolism
kgp35133452	#N/A	6	32487008	intron	HLA-DRB5	447	-0.55652	0.11167	8.93912e-07	linoleoyl-arachidonoyl-glycerol (18:2/20:4) [1]*	Lipid	Diacylglycerol
rs8074418	rs8074418	17	77960505	intron	TBC1D16	409	0.362399	0.0726241	8.94475e-07	valerate	Lipid	Short Chain Fatty Acid
kgp4058478	rs62427289	6	132965208	downstream-gene	none	472	-0.393641	0.0790586	8.97253e-07	linoleoyl ethanolamide	Lipid	Endocannabinoid
rs7561505	rs7561505	2	17934162	intron	SMC6	461	-0.289049	0.0580342	8.97429e-07	2'-deoxyuridine	Nucleotide	Pyrimidine Metabolism, Uracil containing
kgp30726494	#N/A	23	32401402	#N/A	#N/A	439	-0.377343	0.0757112	8.98007e-07	carotene diol (2)	Xenobiotics	Food Component/Plant
rs7935421	rs7935421	11	132872052	intron	OPCML	470	-0.310803	0.0624204	8.98165e-07	ergothioneine	Xenobiotics	Food Component/Plant
kgp4261810	rs117474717	9	26931676	intron	PLAA	462	-1.04785	0.210429	9.01464e-07	1-palmitoyl-GPG (16:0)*	Lipid	Lysophospholipid
rs6596075	rs6596075	5	131742228	upstream-gene	none	474	-0.410315	0.0824406	9.04886e-07	N-trimethyl 5-aminovalerate	Amino Acid	Lysine Metabolism
rs2011516	rs2011516	2	10120605	intron	GRHL1	475	0.351125	0.0705608	9.0823e-07	lactosyl-N-palmitoyl-sphingosine (d18:1/16:0)	Lipid	Ceramides
rs6996639	rs6996639	8	34843712	intergenic	none	474	-0.304983	0.0612939	9.10853e-07	3-methoxytyrosine	Amino Acid	Tyrosine Metabolism
rs3813229	rs3813229	2	74056564	5-prime-UTR	STAMBP	463	0.335757	0.0674651	9.1349e-07	N-acetyl-1-methylhistidine*	Amino Acid	Histidine Metabolism
rs7706146	rs7706146	5	166320265	intergenic	none	471	-0.353207	0.0710108	9.20695e-07	linoleoyl ethanolamide	Lipid	Endocannabinoid
rs1487155	rs1487155	8	32195259	intron	NRG1	468	0.325496	0.0654353	9.21133e-07	eicosapentaenoate (EPA; 20:5n3)	Lipid	Polyunsaturated Fatty Acid (n3 and n6)
rs2168525	rs2168525	9	140989389	intron	CACNA1B	472	-0.42382	0.0852133	9.21668e-07	N-oleoylserine	Lipid	Endocannabinoid
kgp12229920	rs114564948	13	25061955	intron	PARP4	257	-0.921031	0.183115	9.22565e-07	bilirubin (Z,Z)	Cofactors and Vitamins	Hemoglobin and Porphyrin Metabolism
kgp6492173	rs17178873	7	81970257	intron	CACNA2D1	465	1.17722	0.236675	9.24615e-07	erythritol	Xenobiotics	Food Component/Plant
rs16822696	rs16822696	2	227675755	intergenic	none	465	-0.514803	0.103521	9.29345e-07	linoleoylcholine*	Lipid	Fatty Acid Metabolism (Acyl Choline)
rs7740510	rs7740510	6	25605512	intron	LRRC16A	244	-0.526134	0.104498	9.29524e-07	dihydroorotate	Nucleotide	Pyrimidine Metabolism, Orotate containing
rs2174583	rs2174583	3	30066317	intergenic	none	416	0.347471	0.0697615	9.297e-07	1-dihomo-linoleoylglycerol (20:2)	Lipid	Fatty Acid, Keto
rs6138090	rs6138090	20	23779830	intergenic	none	466	0.654169	0.131555	9.3026e-07	3-methoxytyrosine	Amino Acid	Tyrosine Metabolism
rs2421668	rs2421668	2	73885096	intron	NAT8	471	0.318204	0.0640035	9.31262e-07	N-acetylleucine	Amino Acid	Leucine, Isoleucine and Valine Metabolism
rs467349	rs467349	6	95061816	intergenic	none	465	0.313323	0.0630192	9.34244e-07	perfluorooctanesulfonic acid (PFOS)	Xenobiotics	Chemical
rs4307802	rs4307802	12	125385572	intergenic	none	469	0.308926	0.0621456	9.35554e-07	perfluorooctanesulfonic acid (PFOS)	Xenobiotics	Chemical
kgp2802308	rs11242001	5	128802515	intron	ADAMTS19	456	-0.484546	0.0974508	9.38808e-07	succinate	Energy	TCA Cycle
kgp1140940	rs41309381	20	62872505	3-prime-UTR	MYT1	469	-0.57848	0.116417	9.4466e-07	N-acetylvaline	Amino Acid	Leucine, Isoleucine and Valine Metabolism
rs216244	rs216244	12	310334	intron	SLC6A12	475	0.322082	0.0648302	9.45116e-07	betaine	Amino Acid	Glycine, Serine and Threonine Metabolism
rs10433957	rs10433957	4	91866171	intron	CCSER1	464	0.317622	0.0639211	9.48266e-07	glycerophosphorylcholine (GPC)	Lipid	Phospholipid Metabolism
rs9304445	rs9304445	18	51083140	intergenic	none	476	-1.08339	0.218118	9.49482e-07	gamma-glutamylglutamine	Peptide	Gamma-glutamyl Amino Acid
rs13090889	rs13090889	3	932212	intergenic	none	318	-0.390957	0.0781984	9.51291e-07	2-myristoylglycerol (14:0)	Lipid	Monoacylglycerol
rs7815884	rs7815884	8	119936246	3-prime-UTR	TNFRSF11B	434	-1.20904	0.243184	9.57306e-07	N6-carboxymethyllysine	Carbohydrate	Advanced Glycation End-product
rs10859481	rs10859481	12	93706256	intron	LOC643339	465	0.315037	0.06343	9.58299e-07	N-methylproline	Amino Acid	Urea cycle; Arginine and Proline Metabolism
rs8051303	rs8051303	16	10358080	intergenic	none	474	-0.358093	0.0721211	9.59424e-07	alpha-hydroxyisovalerate	Amino Acid	Leucine, Isoleucine and Valine Metabolism
rs6014202	rs6014202	20	53514380	intergenic	none	456	-0.478824	0.0963894	9.60221e-07	indolepropionate	Amino Acid	Tryptophan Metabolism
rs11211406	rs11211406	1	47413786	intergenic	none	472	0.346807	0.0698504	9.61498e-07	10-undecenoate (11:1n1)	Lipid	Medium Chain Fatty Acid
kgp31917752	rs11568825	7	99332986	upstream-gene	none	465	1.28687	0.259142	9.62133e-07	andro steroid monosulfate C19H28O6S (1)*	Lipid	Androgenic Steroids
kgp12359639	rs61778071	1	74993751	intron	TNNI3K,FPGT-TNNI3K	477	-0.450365	0.090743	9.67278e-07	sphingomyelin (d18:2/16:0, d18:1/16:1)*	Lipid	Sphingolipid Metabolism
rs9287666	rs9287666	2	16136922	intergenic	none	465	0.316398	0.0637317	9.68421e-07	vanillylmandelate (VMA)	Amino Acid	Tyrosine Metabolism
rs10455362	rs10455362	6	80364814	intron	SH3BGRL2	468	-0.336442	0.0677776	9.69283e-07	1-palmitoyl-GPI (16:0)	Lipid	Lysophospholipid
rs2253940	rs2253940	19	46713197	upstream-gene	none	258	0.424536	0.0845906	9.70184e-07	isoeugenol sulfate	Xenobiotics	Food Component/Plant
rs1656966	rs1656966	3	186466252	downstream-gene	none	463	-0.451073	0.0908613	9.70401e-07	caprate (10:0)	Lipid	Medium Chain Fatty Acid
rs4750603	rs4750603	10	15240466	intergenic	none	476	0.341215	0.0687642	9.72571e-07	isovalerate	Amino Acid	Leucine, Isoleucine and Valine Metabolism
rs1031453	rs1031453	4	72427450	intron	SLC4A4	439	-0.372625	0.0750149	9.74014e-07	N-palmitoyltaurine	Lipid	Endocannabinoid
kgp9730435	rs45447998	14	70497535	3-prime-UTR	SMOC1	381	0.900557	0.180901	9.74286e-07	3-(3-hydroxyphenyl)propionate	Xenobiotics	Benzoate Metabolism
rs9332434	rs9332434	11	50097417	intergenic	none	462	-0.303802	0.0612072	9.75425e-07	N-acetyl-aspartyl-glutamate (NAAG)	Amino Acid	Glutamate Metabolism
rs9347553	rs9347553	6	162305402	intron	PARK2	470	-0.297294	0.0599128	9.76564e-07	1-palmitoleoyl-GPC (16:1)*	Lipid	Lysophospholipid
rs4881649	rs4881649	11	49845560	intergenic	none	460	0.30956	0.0623791	9.81309e-07	N-acetyl-aspartyl-glutamate (NAAG)	Amino Acid	Glutamate Metabolism
rs7618607	rs7618607	3	39947936	intron	MYRIP	473	-0.300495	0.0605772	9.82051e-07	pregnen-diol disulfate C21H34O8S2*	Lipid	Progestin Steroids
rs252046	rs252046	5	52650747	intergenic	none	462	-0.379101	0.0764041	9.836e-07	erythritol	Xenobiotics	Food Component/Plant
rs2947745	rs2947745	11	24172032	intergenic	none	419	-0.395178	0.0795463	9.87636e-07	5alpha-androstan-3alpha,17beta-diol disulfate	Lipid	Androgenic Steroids
kgp27388018	rs149087233	9	107579140	intron	ABCA1	473	1.51417	0.305335	9.89224e-07	pantothenate	Cofactors and Vitamins	Pantothenate and CoA Metabolism
rs12655657	rs12655657	5	84138612	intergenic	none	461	-0.279805	0.0564132	9.9329e-07	choline phosphate	Lipid	Phospholipid Metabolism
rs7117703	rs7117703	11	71464076	intergenic	none	463	-0.322408	0.0650111	9.95032e-07	N-palmitoylglycine	Lipid	Fatty Acid Metabolism(Acyl Glycine)
rs1399596	rs1399596	21	39123512	intron	KCNJ6	261	0.480221	0.0958341	9.9975e-07	chiro-inositol	Lipid	Inositol Metabolism
rs2087312	rs2087312	3	176484739	intergenic	none	469	-0.459329	0.0926576	1.00063e-06	3-aminoisobutyrate	Nucleotide	Pyrimidine Metabolism, Thymine containing
kgp30971635	#N/A	23	74297134	#N/A	#N/A	474	-1.07721	0.217335	1.00117e-06	1-arachidonoyl-GPC (20:4n6)*	Lipid	Lysophospholipid
rs11477	rs11477	5	138747460	3-prime-UTR	DNAJC18	469	-0.306802	0.0618943	1.00258e-06	laurylcarnitine (C12)	Lipid	Fatty Acid Metabolism(Acyl Carnitine)
rs9814029	rs9814029	3	26469815	intergenic	none	257	-0.541703	0.108089	1.00552e-06	chiro-inositol	Lipid	Inositol Metabolism
rs4670947	rs4670947	2	39819461	intron	LOC728730	388	0.805403	0.162061	1.00765e-06	guanidinosuccinate	Amino Acid	Guanidino and Acetamido Metabolism
rs5969246	#N/A	23	86799180	#N/A	#N/A	258	0.310765	0.0620207	1.00784e-06	bilirubin (Z,Z)	Cofactors and Vitamins	Hemoglobin and Porphyrin Metabolism
rs11994900	rs11994900	8	24935155	intergenic	none	470	-0.399708	0.080666	1.01063e-06	glycerophosphoethanolamine	Lipid	Phospholipid Metabolism
rs6929790	rs6929790	6	99045749	intergenic	none	470	0.350013	0.0706543	1.01664e-06	2-hydroxybutyrate/2-hydroxyisobutyrate	Amino Acid	Glutathione Metabolism
rs10936611	rs10936611	3	169808114	3-prime-UTR	PHC3	338	0.428726	0.0861039	1.02008e-06	palmitoloelycholine	Lipid	Fatty Acid Metabolism (Acyl Choline)
kgp6904152	rs9930499	16	22192896	intergenic	none	474	0.583607	0.117844	1.02133e-06	phenyllactate (PLA)	Amino Acid	Phenylalanine Metabolism
rs1909056	rs1909056	6	164945340	intergenic	none	395	-0.444225	0.0894727	1.02442e-06	1-stearoyl-GPG (18:0)	Lipid	Lysophospholipid
rs34253002	rs10020631	4	69353863	intron	TMPRSS11E	460	-0.413179	0.0834111	1.02557e-06	5alpha-androstan-3alpha,17beta-diol monosulfate (1)	Lipid	Androgenic Steroids
rs6693185	rs6693185	1	166978035	intron	MAEL	464	0.310154	0.0626212	1.02601e-06	N-acetylglucosamine/N-acetylgalactosamine	Carbohydrate	Aminosugar Metabolism
rs4383140	rs4383140	16	54856786	intergenic	none	473	0.490529	0.0990715	1.02761e-06	behenoyl sphingomyelin (d18:1/22:0)*	Lipid	Sphingolipid Metabolism
kgp3608998	rs78580928	10	90219558	intron	RNLS	274	0.92436	0.184948	1.0347e-06	hexanoylglycine	Lipid	Fatty Acid Metabolism(Acyl Glycine)
rs10044007	rs10044007	5	64491123	intron	ADAMTS6	464	-0.30296	0.0612036	1.04024e-06	4-ethylphenylsulfate	Xenobiotics	Benzoate Metabolism
kgp6068417	rs2229221	17	78093221	3-prime-UTR	GAA	478	-0.57941	0.1171	1.0407e-06	stearoyl sphingomyelin (d18:1/18:0)	Lipid	Sphingolipid Metabolism
rs11848038	rs11848038	14	32008055	intergenic	none	480	-0.495251	0.100106	1.04309e-06	1-stearoyl-2-arachidonoyl-GPI (18:0/20:4)	Lipid	Phosphatidylinositol (PI)
rs2141531	rs2141531	7	9253413	intergenic	none	454	0.349626	0.0706263	1.04608e-06	N-acetylisoleucine	Amino Acid	Leucine, Isoleucine and Valine Metabolism
rs1956964	rs1956964	14	37000781	intergenic	none	334	0.431734	0.0867954	1.05058e-06	cysteine-glutathione disulfide	Amino Acid	Glutathione Metabolism
rs3776874	rs3776874	5	102282317	intron	PAM	466	-0.338197	0.0683623	1.05359e-06	3-hydroxyoctanoate	Lipid	Fatty Acid, Monohydroxy
kgp30726494	#N/A	23	32401402	#N/A	#N/A	464	0.338937	0.0685126	1.05535e-06	caproate (6:0)	Lipid	Medium Chain Fatty Acid
rs8070668	rs8070668	17	52991636	intron	TOM1L1	477	-0.317078	0.0641194	1.05607e-06	1-(1-enyl-palmitoyl)-2-palmitoyl-GPC (P-16:0/16:0)*	Lipid	Plasmalogen
kgp10402706	rs3812541	9	140991359	intron	CACNA1B	469	-0.404452	0.0817736	1.05722e-06	N-oleoylserine	Lipid	Endocannabinoid
kgp4413909	rs2738464	19	11242307	3-prime-UTR	LDLR	477	0.476384	0.096342	1.05816e-06	carnitine	Lipid	Carnitine Metabolism
rs3742332	rs3742332	14	95645872	non-coding-exon	DICER1-AS1	475	-0.432884	0.0875454	1.05976e-06	1-(1-enyl-palmitoyl)-2-linoleoyl-GPE (P-16:0/18:2)*	Lipid	Plasmalogen
rs2716449	rs2716449	11	24755890	intron	LUZP2	467	-0.330819	0.0668923	1.06106e-06	choline phosphate	Lipid	Phospholipid Metabolism
kgp2680901	rs16927048	10	71675285	intron	COL13A1	462	0.418521	0.0846229	1.06385e-06	docosadioate	Lipid	Fatty Acid, Dicarboxylate
kgp31917752	rs11568825	7	99332986	upstream-gene	none	464	1.48658	0.300605	1.06454e-06	16a-hydroxy DHEA 3-sulfate	Lipid	Androgenic Steroids
rs6016963	rs6016963	20	41753243	intron	PTPRT	461	0.329801	0.0666944	1.0686e-06	N1-Methyl-4-pyridone-3-carboxamide	Cofactors and Vitamins	Nicotinate and Nicotinamide Metabolism
rs7633735	rs7633735	3	127689918	intron	KBTBD12	476	-0.315078	0.0637471	1.06968e-06	1-(1-enyl-palmitoyl)-2-arachidonoyl-GPC (P-16:0/20:4)*	Lipid	Plasmalogen
rs6550491	rs6550491	3	37652985	intron	ITGA9	401	0.333344	0.0672808	1.07121e-06	3-methylglutarate/2-methylglutarate	Lipid	Fatty Acid, Dicarboxylate
kgp4558410	rs117666063	9	14869268	intron	FREM1	476	0.993026	0.200941	1.07361e-06	stearate (18:0)	Lipid	Long Chain Fatty Acid
kgp5956808	rs12548348	8	70430077	intron	SULF1	474	-1.59163	0.322054	1.07381e-06	N1-methylinosine	Nucleotide	Purine Metabolism, (Hypo)Xanthine/Inosine containing
rs2241116	rs2241116	2	103003265	intron	IL18R1	462	-0.384526	0.0777829	1.07503e-06	oleoyl-oleoyl-glycerol (18:1/18:1) [1]*	Lipid	Diacylglycerol
rs12191819	rs12191819	6	119254373	intron	MCM9	471	-0.680339	0.137698	1.08296e-06	2-oxoarginine*	Amino Acid	Urea cycle; Arginine and Proline Metabolism
rs9868432	rs9868432	3	68180657	intron	FAM19A1	462	0.299429	0.0605893	1.08361e-06	ximenoylcarnitine (C26:1)*	Lipid	Fatty Acid Metabolism(Acyl Carnitine)
rs366463	rs366463	4	79262696	intron	FRAS1	377	-0.525681	0.106047	1.08366e-06	1,3,7-trimethylurate	Xenobiotics	Xanthine Metabolism
rs2716449	rs2716449	11	24755890	intron	LUZP2	446	-0.382062	0.0772728	1.08371e-06	retinal	Xenobiotics	Food Component/Plant
rs11039345	rs11039345	11	47720228	intron	AGBL2	471	0.312966	0.0633498	1.08565e-06	1-oleoyl-2-linoleoyl-GPE (18:1/18:2)*	Lipid	Phosphatidylethanolamine (PE)
rs17156429	rs17156429	7	82194982	intergenic	none	259	-0.528353	0.1058	1.08858e-06	heme	Cofactors and Vitamins	Hemoglobin and Porphyrin Metabolism
rs258244	rs258244	5	102161751	intergenic	none	460	-0.336332	0.0680739	1.09182e-06	3-hydroxyoctanoate	Lipid	Fatty Acid, Monohydroxy
rs2910397	rs2910397	19	48398117	intergenic	none	469	-0.320337	0.0648583	1.09382e-06	androstenediol (3alpha, 17alpha) monosulfate (3)	Lipid	Androgenic Steroids
rs461605	rs461605	5	102120269	intergenic	none	465	-0.33395	0.0676073	1.09404e-06	3-hydroxyoctanoate	Lipid	Fatty Acid, Monohydroxy
rs4305391	rs4305391	3	139894697	intron	CLSTN2	473	-0.34708	0.0702846	1.09522e-06	hexadecanedioate	Lipid	Fatty Acid, Dicarboxylate
kgp3540266	rs10201627	2	231774377	3-prime-UTR	GPR55	444	-0.980789	0.198493	1.10209e-06	glycosyl-N-behenoyl-sphingosine (d18:1/22:0)*	Lipid	Ceramides
kgp3721695	rs543776	1	37301788	intron	GRIK3	469	0.475274	0.0962644	1.10374e-06	cysteine	Amino Acid	Methionine, Cysteine, SAM and Taurine Metabolism
rs2972619	rs2972619	19	48406374	upstream-gene	none	474	-0.418581	0.084794	1.1039e-06	pregnen-diol disulfate C21H34O8S2*	Lipid	Progestin Steroids
rs9400152	rs9400152	6	108154872	intergenic	none	473	-0.357412	0.072409	1.107e-06	1-(1-enyl-palmitoyl)-2-palmitoleoyl-GPC (P-16:0/16:1)*	Lipid	Plasmalogen
kgp9951214	rs183662	5	102143661	intergenic	none	465	-0.325164	0.065865	1.10866e-06	3-hydroxyoctanoate	Lipid	Fatty Acid, Monohydroxy
rs710087	rs710087	14	99791385	intergenic	none	473	-0.308403	0.0624848	1.10899e-06	1-oleoyl-GPC (18:1)	Lipid	Lysophospholipid
rs174536	rs174536	11	61551927	intron	MYRF	465	-0.319721	0.0647756	1.11407e-06	1-palmitoyl-2-arachidonoyl-GPC (16:0/20:4n6)	Lipid	Phosphatidylcholine (PC)
rs12711749	rs12711749	2	113829709	intron	IL1F10	476	0.326854	0.0662489	1.11714e-06	1-linoleoyl-2-linolenoyl-GPC (18:2/18:3)*	Lipid	Phosphatidylcholine (PC)
kgp2251793	rs902198	6	34002922	intron	GRM4	466	-0.653162	0.132352	1.11756e-06	biliverdin	Cofactors and Vitamins	Hemoglobin and Porphyrin Metabolism
kgp2514827	rs28366232	6	32557879	upstream-gene	none	450	-0.556184	0.112658	1.12004e-06	linoleoyl-arachidonoyl-glycerol (18:2/20:4) [1]*	Lipid	Diacylglycerol
rs6471908	rs6471908	8	61954484	intergenic	none	468	0.313837	0.0636061	1.12132e-06	1-methylimidazoleacetate	Amino Acid	Histidine Metabolism
rs722766	rs722766	4	120776752	intergenic	none	273	-0.537716	0.107947	1.12201e-06	deoxycholate	Lipid	Secondary Bile Acid Metabolism
rs17101394	rs17101394	14	64232386	intergenic	none	474	0.429689	0.0871083	1.12364e-06	sphingomyelin (d18:1/22:2, d18:2/22:1, d16:1/24:2)*	Lipid	Sphingolipid Metabolism
kgp3629098	rs9533537	13	44166876	intron	ENOX1	375	-0.936434	0.189216	1.12893e-06	12,13-DiHOME	Lipid	Fatty Acid, Dihydroxy
rs1407584	rs1407584	13	107139790	downstream-gene	none	467	0.290575	0.0589108	1.1309e-06	androstenediol (3alpha, 17alpha) monosulfate (2)	Lipid	Androgenic Steroids
rs7737174	rs7737174	5	31504251	intron	DROSHA	472	-0.336234	0.0681824	1.13296e-06	myristate (14:0)	Lipid	Long Chain Fatty Acid
kgp7553862	rs2762933	20	52769903	downstream-gene	none	431	0.317094	0.0642377	1.14024e-06	glycodeoxycholate sulfate	Lipid	Secondary Bile Acid Metabolism
rs1861619	rs1861619	2	206743798	intergenic	none	465	0.354216	0.0718446	1.14438e-06	S-methylcysteine sulfoxide	Amino Acid	Methionine, Cysteine, SAM and Taurine Metabolism
kgp4690318	rs11558540	5	133956668	synonymous	SAR1B	429	0.548229	0.111082	1.14714e-06	umbelliferone sulfate	Xenobiotics	Food Component/Plant
kgp6630939	rs3910044	4	149147823	intron	NR3C2	469	-0.291513	0.0591441	1.14931e-06	pro-hydroxy-pro	Amino Acid	Urea cycle; Arginine and Proline Metabolism
kgp6221936	rs10056567	5	141999612	intron	FGF1	473	-0.68926	0.139882	1.15424e-06	pro-hydroxy-pro	Amino Acid	Urea cycle; Arginine and Proline Metabolism
rs6937443	rs6937443	6	1445115	intergenic	none	442	0.301929	0.0612245	1.15694e-06	2-hydroxyadipate	Lipid	Fatty Acid, Dicarboxylate
exm1119173	rs421262	14	88401213	missense	GALC	453	-1.46349	0.296994	1.16908e-06	glutarate (pentanedioate)	Lipid	Fatty Acid, Dicarboxylate
kgp10836319	rs4764035	12	13968345	intron	GRIN2B	467	-0.320312	0.0650328	1.17051e-06	dimethylarginine (SDMA + ADMA)	Amino Acid	Urea cycle; Arginine and Proline Metabolism
kgp6755218	rs17124375	14	88718363	intron	KCNK10	421	0.86237	0.174859	1.17487e-06	chenodeoxycholate	Lipid	Primary Bile Acid Metabolism
rs2710188	rs2710188	2	137553966	intergenic	none	471	0.38646	0.0784933	1.17819e-06	glycerate	Carbohydrate	Glycolysis, Gluconeogenesis, and Pyruvate Metabolism
rs718510	rs718510	16	60595607	intergenic	none	464	-0.32457	0.0659195	1.18231e-06	1-lignoceroyl-GPC (24:0)	Lipid	Lysophospholipid
rs10489432	rs10489432	1	40759231	3-prime-UTR	ZMPSTE24	467	-0.598657	0.121601	1.18349e-06	pregn steroid monosulfate C21H34O5S*	Lipid	Progestin Steroids
rs9910747	rs9910747	17	17433959	intron	PEMT	472	0.590751	0.12003	1.18775e-06	N-methylpipecolate	Xenobiotics	Chemical
rs7124275	rs7124275	11	48162305	intron	PTPRJ	456	-0.329675	0.0669561	1.18889e-06	N-acetyl-aspartyl-glutamate (NAAG)	Amino Acid	Glutamate Metabolism
rs10146857	rs10146857	14	73037708	downstream-gene	none	475	0.323597	0.0657628	1.19121e-06	1-stearoyl-2-oleoyl-GPI (18:0/18:1)*	Lipid	Phosphatidylinositol (PI)
kgp11596233	rs3803390	15	85467275	synonymous	SLC28A1	469	-0.801128	0.1628	1.1945e-06	glycoursodeoxycholate	Lipid	Secondary Bile Acid Metabolism
rs9628063	rs9628063	22	49360424	intergenic	none	471	-0.443726	0.0901769	1.1947e-06	1-linolenoyl-GPC (18:3)*	Lipid	Lysophospholipid
kgp5498414	rs9810955	3	33039577	intron	GLB1,TMPPE	471	-0.92397	0.187777	1.1949e-06	linoleoylcholine*	Lipid	Fatty Acid Metabolism (Acyl Choline)
rs4716916	rs4716916	7	155206748	intergenic	none	465	-0.470484	0.0956272	1.20327e-06	taurochenodeoxycholate	Lipid	Primary Bile Acid Metabolism
rs1566729	rs1566729	11	48164721	intron	PTPRJ	461	-0.419971	0.0853507	1.20336e-06	N-acetyl-aspartyl-glutamate (NAAG)	Amino Acid	Glutamate Metabolism
rs6559176	rs6559176	8	6539289	intergenic	none	467	-0.301937	0.0613755	1.20445e-06	sphingomyelin (d18:0/20:0, d16:0/22:0)*	Lipid	Sphingolipid Metabolism
rs10110895	rs10110895	8	121926352	intergenic	none	473	-0.3069	0.0623957	1.20485e-06	methylsuccinate	Amino Acid	Leucine, Isoleucine and Valine Metabolism
rs9882333	rs9882333	3	133691165	intron	SLCO2A1	408	-0.416355	0.0844725	1.20493e-06	lactosyl-N-behenoyl-sphingosine (d18:1/22:0)*	Lipid	Sphingolipid Metabolism
kgp3851049	rs73412617	15	58631979	intergenic	none	374	-1.68702	0.341838	1.2082e-06	1,3,7-trimethylurate	Xenobiotics	Xanthine Metabolism
rs4758294	rs4758294	11	5995159	intergenic	none	467	-0.311527	0.0633367	1.20978e-06	3-hydroxyhippurate	Xenobiotics	Benzoate Metabolism
rs12913645	rs12913645	15	45555066	intron	SLC28A2	470	0.355759	0.072343	1.21275e-06	homoarginine	Amino Acid	Urea cycle; Arginine and Proline Metabolism
rs13301012	rs13301012	9	7212446	intergenic	none	466	-0.373691	0.075986	1.21469e-06	1-stearoyl-GPC (18:0)	Lipid	Lysophospholipid
rs10074961	rs10074961	5	34588975	intergenic	none	455	0.365702	0.0743417	1.21634e-06	dihydroferulic acid	Xenobiotics	Food Component/Plant
kgp6154161	rs28418270	14	62216007	upstream-gene	none	473	0.341258	0.0694151	1.219e-06	ceramide (d18:2/24:1, d18:1/24:2)*	Lipid	Ceramides
kgp5198333	rs4444696	3	2819258	intron	CNTN4	423	-0.45398	0.0922008	1.21904e-06	quinolinate	Cofactors and Vitamins	Nicotinate and Nicotinamide Metabolism
kgp3377316	rs11572225	1	60385571	intron	CYP2J2	465	0.87677	0.17833	1.2235e-06	dopamine 3-O-sulfate	Amino Acid	Tyrosine Metabolism
rs6882704	rs6882704	5	115229725	intron	AP3S1	463	-0.372188	0.0756995	1.22453e-06	hydantoin-5-propionic acid	Amino Acid	Histidine Metabolism
rs971824	rs971824	18	61712857	intergenic	none	476	0.314273	0.0639437	1.22464e-06	1-stearoyl-2-oleoyl-GPC (18:0/18:1)	Lipid	Phosphatidylcholine (PC)
rs9616165	rs9616165	22	47332082	intron	TBC1D22A	470	0.3137	0.063826	1.22898e-06	acetylcarnitine (C2)	Lipid	Fatty Acid Metabolism(Acyl Carnitine)
rs4298080	rs4298080	3	98133479	intergenic	none	474	-0.815709	0.165998	1.23139e-06	gamma-glutamylthreonine	Peptide	Gamma-glutamyl Amino Acid
kgp620615	rs6685934	1	185782685	intron	HMCN1	471	-0.815531	0.165966	1.23462e-06	glycerate	Carbohydrate	Glycolysis, Gluconeogenesis, and Pyruvate Metabolism
rs11772364	rs11772364	7	47730673	intergenic	none	452	0.382703	0.0778461	1.23713e-06	dimethyl sulfone	Xenobiotics	Chemical
kgp11585207	rs143913574	5	40799030	upstream-gene	none	383	-1.62209	0.329143	1.23773e-06	17alpha-hydroxypregnenolone 3-sulfate	Lipid	Pregnenolone Steroids
kgp10255284	rs4150326	13	103516241	intron	ERCC5,BIVM-ERCC5	466	-0.765409	0.155762	1.23816e-06	hypoxanthine	Nucleotide	Purine Metabolism, (Hypo)Xanthine/Inosine containing
rs1331443	rs1331443	9	89315229	intergenic	none	474	-0.314308	0.063984	1.24156e-06	argininate*	Amino Acid	Urea cycle; Arginine and Proline Metabolism
rs12596941	rs12596941	16	81208515	missense	PKD1L2	471	0.389403	0.0792656	1.24195e-06	1,5-anhydroglucitol (1,5-AG)	Carbohydrate	Glycolysis, Gluconeogenesis, and Pyruvate Metabolism
kgp1518620	rs77385229	5	38497546	intron	LIFR	466	-0.78229	0.159253	1.24853e-06	1-palmitoylglycerol (16:0)	Lipid	Monoacylglycerol
rs623950	rs623950	1	191446589	intergenic	none	440	-0.624955	0.127126	1.24889e-06	suberate (octanedioate)	Lipid	Fatty Acid, Dicarboxylate
kgp3208588	rs11572842	1	216676259	downstream-gene	none	472	0.308593	0.0628343	1.24961e-06	myristoleoylcarnitine (C14:1)*	Lipid	Fatty Acid Metabolism(Acyl Carnitine)
kgp7080358	rs332514	3	124439567	3-prime-UTR	KALRN	470	-0.438981	0.0893855	1.25206e-06	orotate	Nucleotide	Pyrimidine Metabolism, Orotate containing
rs6727462	rs6727462	2	58832708	intron	FLJ30838	476	0.315202	0.0641949	1.25332e-06	o-cresol sulfate	Xenobiotics	Benzoate Metabolism
rs12374759	rs12374759	7	13316690	intergenic	none	463	-0.330012	0.0671868	1.25339e-06	creatine	Amino Acid	Creatine Metabolism
rs4663116	rs4663116	2	235144787	intergenic	none	249	-0.443613	0.0892824	1.25428e-06	acesulfame	Xenobiotics	Food Component/Plant
kgp3428446	rs78007058	5	114594542	intron	PGGT1B	412	-0.834203	0.169563	1.25507e-06	lactosyl-N-behenoyl-sphingosine (d18:1/22:0)*	Lipid	Sphingolipid Metabolism
rs11883485	rs11883485	2	117787346	intergenic	none	286	-1.76837	0.357083	1.25623e-06	betonicine	Xenobiotics	Food Component/Plant
kgp57994	rs80218044	7	99271606	intron	CYP3A5,ZSCAN25	468	1.41776	0.288726	1.25796e-06	16a-hydroxy DHEA 3-sulfate	Lipid	Androgenic Steroids
rs8141871	rs8141871	22	50958056	intron	NCAPH2	475	-1.6399	0.334104	1.26457e-06	hypotaurine	Amino Acid	Methionine, Cysteine, SAM and Taurine Metabolism
kgp10162435	rs10472114	5	59035558	intron	PDE4D	458	0.351663	0.0716222	1.26929e-06	1-palmitoyl-GPG (16:0)*	Lipid	Lysophospholipid
rs2916733	rs2916733	8	6323278	intron	MCPH1	470	0.380041	0.0774481	1.27692e-06	N1-Methyl-2-pyridone-5-carboxamide	Cofactors and Vitamins	Nicotinate and Nicotinamide Metabolism
rs16831023	rs16831023	2	135543691	intergenic	none	467	1.22067	0.24874	1.27704e-06	pregnanediol-3-glucuronide	Lipid	Progestin Steroids
rs6759452	rs6759452	2	73878352	intron	NAT8	457	-0.389657	0.0793793	1.27739e-06	2-aminooctanoate	Lipid	Fatty Acid, Amino
kgp12176173	rs13081170	3	97016178	intron	EPHA6	452	-0.60393	0.123045	1.28565e-06	1,2,3-benzenetriol sulfate (2)	Xenobiotics	Chemical
rs12326646	rs12326646	18	24539782	intron	CHST9	450	-0.184429	0.0375879	1.29748e-06	glucuronate	Carbohydrate	Aminosugar Metabolism
rs2973335	rs2973335	5	80904933	intron	SSBP2	475	0.373327	0.0761474	1.29984e-06	lysine	Amino Acid	Lysine Metabolism
kgp2477745	rs1709851	2	240323661	upstream-gene	none	467	0.32065	0.065389	1.30022e-06	N-acetyl-beta-alanine	Nucleotide	Pyrimidine Metabolism, Uracil containing
kgp9119697	rs2303123	5	52379019	intron	ITGA2	245	0.422692	0.0851918	1.30843e-06	dihydroorotate	Nucleotide	Pyrimidine Metabolism, Orotate containing
rs2966700	rs2966700	7	143207237	intron	EPHA1-AS1	469	-0.322012	0.0656979	1.3132e-06	dihomo-linolenoylcarnitine (20:3n3 or 6)*	Lipid	Fatty Acid Metabolism(Acyl Carnitine)
rs3476	rs3476	6	18225173	3-prime-UTR	DEK	467	0.350473	0.0715011	1.31336e-06	glycolithocholate sulfate*	Lipid	Secondary Bile Acid Metabolism
rs4756321	rs4756321	11	36466141	intron	PRR5L	477	0.316884	0.0646675	1.31396e-06	3-hydroxyhexanoate	Lipid	Fatty Acid, Monohydroxy
kgp5207111	rs2603154	4	69363530	downstream-gene	none	472	0.345225	0.0704484	1.31694e-06	androstenediol (3alpha, 17alpha) monosulfate (3)	Lipid	Androgenic Steroids
rs11664183	rs11664183	18	57599723	intergenic	none	470	0.384065	0.0783708	1.3173e-06	pyridoxate	Cofactors and Vitamins	Vitamin B6 Metabolism
rs948426	rs948426	18	6567182	intron	LOC100130480	477	0.321966	0.0657175	1.32006e-06	sphingomyelin (d18:1/20:1, d18:2/20:0)*	Lipid	Sphingolipid Metabolism
rs12649012	rs12649012	4	71748245	intergenic	none	467	-0.511821	0.104473	1.3297e-06	isovalerate	Amino Acid	Leucine, Isoleucine and Valine Metabolism
rs8070668	rs8070668	17	52991636	intron	TOM1L1	473	-0.318137	0.064954	1.33226e-06	sphingomyelin (d18:2/24:2)*	Lipid	Sphingolipid Metabolism
rs1227087	rs1227087	10	73447281	intron	CDH23	471	0.296895	0.0606142	1.33248e-06	glutamate	Amino Acid	Glutamate Metabolism
rs8124301	rs8124301	20	56471603	downstream-gene	none	473	0.442606	0.090386	1.33894e-06	behenoyl sphingomyelin (d18:1/22:0)*	Lipid	Sphingolipid Metabolism
rs2938337	rs2938337	1	114585077	intergenic	none	314	0.492734	0.099962	1.33932e-06	caprylate (8:0)	Lipid	Medium Chain Fatty Acid
rs10983999	rs10983999	9	121133696	intergenic	none	411	-0.404493	0.082442	1.33942e-06	cinnamoylglycine	Xenobiotics	Food Component/Plant
rs8073241	rs8073241	17	53625107	intergenic	none	275	-2.27183	0.459624	1.34061e-06	taurodeoxycholate	Lipid	Secondary Bile Acid Metabolism
rs34253002	rs10020631	4	69353863	intron	TMPRSS11E	470	-0.388078	0.0792493	1.34102e-06	androstenediol (3alpha, 17alpha) monosulfate (3)	Lipid	Androgenic Steroids
rs10082229	rs10082229	1	183772418	intron	RGL1	475	0.700335	0.143038	1.34168e-06	N-acetylphenylalanine	Amino Acid	Phenylalanine Metabolism
kgp27585014	rs11045842	12	21346140	intron	SLCO1B1	464	-0.369359	0.0754218	1.34434e-06	glycochenodeoxycholate glucuronide (1)	Lipid	Primary Bile Acid Metabolism
rs2410586	rs2410586	8	18590892	intron	PSD3	472	0.425087	0.0868227	1.34503e-06	N1-methyladenosine	Nucleotide	Purine Metabolism, Adenine containing
rs1382984	rs1382984	4	37476233	intron	C4orf19	464	0.306351	0.0625573	1.34512e-06	2-piperidinone	Xenobiotics	Food Component/Plant
rs12908055	rs12908055	15	62994762	intron	TLN2	466	1.2026	0.245591	1.3457e-06	2-aminophenol sulfate	Xenobiotics	Chemical
kgp3155187	rs10849526	12	6932247	intron	GPR162	473	0.441022	0.0900881	1.34802e-06	alpha-hydroxyisovalerate	Amino Acid	Leucine, Isoleucine and Valine Metabolism
rs10462265	rs10462265	5	25386522	intergenic	none	475	-0.304322	0.0621714	1.34997e-06	N-acetylarginine	Amino Acid	Urea cycle; Arginine and Proline Metabolism
rs12603921	rs12603921	17	51975256	intergenic	none	471	0.642595	0.131268	1.35076e-06	N6,N6,N6-trimethyllysine	Amino Acid	Lysine Metabolism
rs2244057	rs2244057	14	62092873	intron	FLJ22447	474	0.323852	0.0661734	1.35669e-06	ceramide (d18:2/24:1, d18:1/24:2)*	Lipid	Ceramides
kgp8731391	rs871446	1	200118439	intron	NR5A2	472	-0.50565	0.103343	1.36558e-06	1-stearoyl-GPC (18:0)	Lipid	Lysophospholipid
rs6898275	rs6898275	5	178138449	downstream-gene	none	450	-0.287362	0.058698	1.3684e-06	leukotriene B5	Lipid	Eicosanoid
rs6709123	rs6709123	2	63962974	intergenic	none	475	0.305574	0.0624638	1.36883e-06	N-acetylphenylalanine	Amino Acid	Phenylalanine Metabolism
rs17270146	rs17270146	15	60740841	intron	NARG2	378	0.361341	0.07362	1.36943e-06	9,10-DiHOME	Lipid	Fatty Acid, Dihydroxy
rs12649191	rs12649191	4	174606591	intergenic	none	465	0.332354	0.0679264	1.37227e-06	octanoylcarnitine (C8)	Lipid	Fatty Acid Metabolism(Acyl Carnitine)
rs10815532	rs10815532	9	7164061	intron	KDM4C	462	-0.302435	0.0618079	1.37306e-06	palmitoyl-linoleoyl-glycerol (16:0/18:2) [1]*	Lipid	Diacylglycerol
kgp18808003	rs115829666	12	14058826	intron	GRIN2B	464	1.29756	0.265197	1.37348e-06	glycerophosphorylcholine (GPC)	Lipid	Phospholipid Metabolism
rs6553201	rs6553201	4	189303096	intergenic	none	468	-0.471663	0.0964195	1.37666e-06	gamma-glutamylphenylalanine	Peptide	Gamma-glutamyl Amino Acid
kgp964598	rs2932760	19	48404465	intergenic	none	472	0.320596	0.0655505	1.37938e-06	androstenediol (3alpha, 17alpha) monosulfate (3)	Lipid	Androgenic Steroids
rs2078750	rs2078750	22	19271831	intron	CLTCL1	440	-0.36137	0.0738312	1.38544e-06	spermidine	Amino Acid	Polyamine Metabolism
rs17094383	rs17094383	14	58624198	intergenic	none	465	-0.539555	0.11033	1.38886e-06	N1-Methyl-2-pyridone-5-carboxamide	Cofactors and Vitamins	Nicotinate and Nicotinamide Metabolism
rs11631662	rs11631662	15	87318586	intron	AGBL1	469	-0.547531	0.111974	1.38895e-06	2,3-dihydroxyisovalerate	Xenobiotics	Food Component/Plant
rs7082213	rs7082213	10	1576738	intron	ADARB2,ADARB2-AS1	460	1.29984	0.265763	1.38948e-06	5alpha-pregnan-3beta,20alpha-diol monosulfate (2)	Lipid	Progestin Steroids
rs4868367	rs4868367	5	173675031	intergenic	none	467	0.34056	0.0696486	1.39154e-06	linolenate [alpha or gamma; (18:3n3 or 6)]	Lipid	Polyunsaturated Fatty Acid (n3 and n6)
kgp10183397	rs13306061	1	7913445	missense	UTS2	476	-0.460863	0.0942819	1.39384e-06	imidazole propionate	Amino Acid	Histidine Metabolism
rs1801876	rs1801876	12	55344024	3-prime-UTR	TESPA1	450	-0.486849	0.0995277	1.39505e-06	dimethyl sulfone	Xenobiotics	Chemical
kgp10008841	rs11025664	11	20648020	intron	SLC6A5	461	-0.45622	0.093303	1.39736e-06	palmitoyl-linoleoyl-glycerol (16:0/18:2) [1]*	Lipid	Diacylglycerol
exm10891	rs34305100	1	7913029	missense	UTS2	474	-0.46381	0.0948963	1.39959e-06	imidazole propionate	Amino Acid	Histidine Metabolism
rs6828434	rs6828434	4	140466604	intron	SETD7	474	-0.334741	0.0684975	1.40392e-06	glutarylcarnitine (C5-DC)	Amino Acid	Lysine Metabolism
rs1447549	rs1447549	2	133618220	intron	NCKAP5	440	-0.350955	0.071774	1.41806e-06	5-acetylamino-6-amino-3-methyluracil	Xenobiotics	Xanthine Metabolism
rs4515095	rs4515095	3	31235468	intergenic	none	466	-0.324387	0.0663968	1.42038e-06	4-methylcatechol sulfate	Xenobiotics	Benzoate Metabolism
rs10497888	rs10497888	2	208761235	intron	PLEKHM3	457	-0.336509	0.068862	1.42127e-06	pipecolate	Amino Acid	Lysine Metabolism
kgp23103827	rs61886516	11	49229435	intron	FOLH1	460	-0.918515	0.187987	1.42289e-06	N-acetyl-aspartyl-glutamate (NAAG)	Amino Acid	Glutamate Metabolism
rs10735288	rs10735288	12	92026262	intergenic	none	475	0.343722	0.0703773	1.42295e-06	threonine	Amino Acid	Glycine, Serine and Threonine Metabolism
rs6901618	rs6901618	6	141061418	intergenic	none	467	-0.312653	0.0640216	1.43343e-06	1-dihomo-linolenylglycerol (20:3)	Lipid	Monoacylglycerol
rs9595986	rs9595986	13	49322323	intergenic	none	463	-0.578267	0.1184	1.4341e-06	oleoyl-oleoyl-glycerol (18:1/18:1) [2]*	Lipid	Diacylglycerol
kgp3803936	rs12917237	15	92491158	intron	SLCO3A1	423	-0.316986	0.0648237	1.43507e-06	beta-sitosterol	Lipid	Sterol
rs2367834	rs2367834	3	63422149	intron	SYNPR,SYNPR-AS1	480	-0.491034	0.100592	1.43604e-06	serine	Amino Acid	Glycine, Serine and Threonine Metabolism
rs7152691	rs7152691	14	58635176	intergenic	none	463	-0.525959	0.107699	1.43676e-06	N1-Methyl-4-pyridone-3-carboxamide	Cofactors and Vitamins	Nicotinate and Nicotinamide Metabolism
kgp7183806	rs56254908	10	94210487	downstream-gene	none	473	-1.50266	0.307812	1.44022e-06	sphingomyelin (d18:1/20:2, d18:2/20:1, d16:1/22:2)*	Lipid	Sphingolipid Metabolism
rs6642410	#N/A	23	108168419	#N/A	#N/A	471	0.278304	0.0570235	1.4507e-06	isobutyrylcarnitine (C4)	Amino Acid	Leucine, Isoleucine and Valine Metabolism
kgp7681794	rs78166224	2	161073768	intron	ITGB6	464	-0.607662	0.124492	1.45319e-06	theobromine	Xenobiotics	Xanthine Metabolism
rs493258	rs493258	15	58687880	intergenic	none	472	0.292614	0.059962	1.45355e-06	1-palmitoyl-2-docosahexaenoyl-GPE (16:0/22:6)*	Lipid	Phosphatidylethanolamine (PE)
rs510604	rs510604	7	78463648	intron	MAGI2	471	1.18662	0.243164	1.45513e-06	2,3-dihydroxyisovalerate	Xenobiotics	Food Component/Plant
rs13232536	rs13232536	7	73219508	intergenic	none	249	0.442917	0.0897161	1.45529e-06	N-acetyl-cadaverine	Amino Acid	Lysine Metabolism
rs13334339	rs13334339	16	8615618	downstream-gene	none	394	-0.324661	0.0663675	1.4581e-06	1,2-dipalmitoyl-GPE (16:0/16:0)*	Lipid	Phosphatidylethanolamine (PE)
rs6707063	rs6707063	2	229656721	intergenic	none	471	-0.401458	0.0822768	1.45889e-06	N-behenoyl-sphingadienine (d18:2/22:0)*	Lipid	Sphingolipid Metabolism
rs6031680	rs6031680	20	35030148	intron	DLGAP4	466	-1.42898	0.292838	1.46078e-06	taurochenodeoxycholate	Lipid	Primary Bile Acid Metabolism
kgp1742130	rs317194	11	89087643	intron	NOX4	470	-0.591484	0.121227	1.46128e-06	sphingomyelin (d18:1/24:1, d18:2/24:0)*	Lipid	Sphingolipid Metabolism
rs7219622	rs7219622	17	38671228	intergenic	none	469	-0.847168	0.17364	1.46425e-06	1-lignoceroyl-GPC (24:0)	Lipid	Lysophospholipid
rs6478300	rs6478300	9	120035769	intron	ASTN2	470	0.301012	0.0617064	1.46855e-06	stearoylcarnitine (C18)	Lipid	Fatty Acid Metabolism(Acyl Carnitine)
kgp6854158	rs1539548	13	36451936	intron	DCLK1	474	-0.355385	0.0728621	1.46923e-06	beta-hydroxyisovalerate	Amino Acid	Leucine, Isoleucine and Valine Metabolism
rs1772994	rs1772994	6	2573436	intergenic	none	467	0.311257	0.0638061	1.47118e-06	1-palmitoyl-GPE (16:0)	Lipid	Lysophospholipid
kgp8203920	rs12594537	15	92576926	intron	SLCO3A1	463	-0.376607	0.0772009	1.47437e-06	N-acetylmethionine	Amino Acid	Methionine, Cysteine, SAM and Taurine Metabolism
rs10774021	rs10774021	12	349298	intron	SLC6A13	472	-0.311969	0.0639785	1.48067e-06	imidazole propionate	Amino Acid	Histidine Metabolism
rs2647415	rs2647415	6	76375321	intron	SENP6	471	-0.290218	0.0595211	1.48362e-06	2-hydroxy-3-methylvalerate	Amino Acid	Leucine, Isoleucine and Valine Metabolism
rs7250115	rs7250115	19	31033472	intron	ZNF536	471	0.37179	0.0762529	1.48454e-06	succinylcarnitine (C4-DC)	Energy	TCA Cycle
rs326815	rs326815	6	44558552	intergenic	none	261	0.390877	0.0793416	1.48812e-06	chiro-inositol	Lipid	Inositol Metabolism
kgp30890060	#N/A	23	24883055	#N/A	#N/A	469	0.964196	0.197774	1.4901e-06	1-methylimidazoleacetate	Amino Acid	Histidine Metabolism
rs2966608	rs2966608	7	12066984	intergenic	none	437	-0.303918	0.06228	1.49033e-06	docosahexaenoylcarnitine (C22:6)*	Lipid	Fatty Acid Metabolism(Acyl Carnitine)
rs3911130	rs3911130	18	43991529	intron	RNF165	315	0.47855	0.0975404	1.49175e-06	4-hydroxyglutamate	Amino Acid	Glutamate Metabolism
rs6982811	rs6982811	8	36547313	intergenic	none	470	0.349617	0.0717229	1.4941e-06	N-acetyltryptophan	Amino Acid	Tryptophan Metabolism
kgp7817100	rs732833	9	136520662	intron	DBH,DBH-AS1	468	0.314723	0.0645629	1.49513e-06	sarcosine	Amino Acid	Glycine, Serine and Threonine Metabolism
rs2065946	rs2065946	1	47968050	intergenic	none	474	-0.486099	0.0997383	1.49609e-06	glycylvaline	Peptide	Dipeptide
rs1776904	rs1776904	1	101950270	intergenic	none	467	0.298693	0.0612791	1.49878e-06	guanidinoacetate	Amino Acid	Creatine Metabolism
rs2462566	rs2462566	7	14703893	intron	DGKB	462	-0.311583	0.0639173	1.50039e-06	1-myristoylglycerol (14:0)	Lipid	Monoacylglycerol
rs975145	rs975145	10	106285308	intergenic	none	467	-0.349228	0.0716599	1.5053e-06	cis-4-decenoylcarnitine (C10:1)	Lipid	Fatty Acid Metabolism(Acyl Carnitine)
kgp7065880	rs3799610	6	166982766	intron	RPS6KA2	469	-0.318999	0.0654615	1.50567e-06	betaine	Amino Acid	Glycine, Serine and Threonine Metabolism
rs2930874	rs2930874	18	34661614	intron	KIAA1328	464	-0.440806	0.0904465	1.50641e-06	histidylalanine	Peptide	Dipeptide
kgp6512831	rs9315372	13	36471289	intron	DCLK1	464	-0.708634	0.145422	1.51152e-06	oleoyl-oleoyl-glycerol (18:1/18:1) [1]*	Lipid	Diacylglycerol
rs6493954	rs6493954	15	58122823	intergenic	none	472	-0.305236	0.0626547	1.51265e-06	4-acetamidobutanoate	Amino Acid	Polyamine Metabolism
rs1439678	rs1439678	2	148153368	intergenic	none	467	-0.445534	0.0914506	1.51662e-06	3-hydroxybutyrate (BHBA)	Lipid	Ketone Bodies
rs2098745	rs2098745	16	13307800	intron	SHISA9	473	-0.411384	0.0844556	1.5169e-06	gamma-glutamyltyrosine	Peptide	Gamma-glutamyl Amino Acid
rs274551	rs274551	5	131727680	intron	SLC22A5	470	-0.405801	0.0833095	1.51982e-06	N-trimethyl 5-aminovalerate	Amino Acid	Lysine Metabolism
rs12687298	#N/A	23	151379658	#N/A	#N/A	464	-0.990687	0.203384	1.52574e-06	theobromine	Xenobiotics	Xanthine Metabolism
rs2955914	rs2955914	8	39880766	intergenic	none	318	-0.347001	0.0708252	1.53378e-06	1-oleoyl-GPG (18:1)*	Lipid	Lysophospholipid
rs1438656	rs1438656	5	104278663	intergenic	none	382	-0.424997	0.0870265	1.53473e-06	lanthionine	Xenobiotics	Chemical
rs13265356	rs13265356	8	14969057	intron	SGCZ	413	0.328683	0.0673874	1.53602e-06	valerate	Lipid	Short Chain Fatty Acid
rs8043254	rs8043254	15	80469025	intron	FAH	473	0.320456	0.0658237	1.53614e-06	palmitoyl dihydrosphingomyelin (d18:0/16:0)*	Lipid	Sphingolipid Metabolism
rs8051149	rs8051149	16	87878822	intron	SLC7A5	476	0.339832	0.0698175	1.54036e-06	kynurenine	Amino Acid	Tryptophan Metabolism
rs2495932	rs2495932	6	48693397	intergenic	none	393	-2.02722	0.415386	1.54229e-06	guanidinosuccinate	Amino Acid	Guanidino and Acetamido Metabolism
rs7577250	rs7577250	2	2437074	intergenic	none	468	-0.33152	0.0681133	1.55014e-06	decanoylcarnitine (C10)	Lipid	Fatty Acid Metabolism(Acyl Carnitine)
rs11140316	rs11140316	9	86593443	intron	HNRNPK	463	1.36386	0.280209	1.55438e-06	5alpha-pregnan-3beta,20alpha-diol monosulfate (2)	Lipid	Progestin Steroids
rs10138638	rs10138638	14	35199811	intergenic	none	467	0.814043	0.167271	1.55539e-06	mannitol/sorbitol	Carbohydrate	Fructose, Mannose and Galactose Metabolism
kgp11149773	rs10975915	9	6936621	intron	KDM4C	472	-1.23203	0.253215	1.55818e-06	quinate	Xenobiotics	Food Component/Plant
kgp30958604	#N/A	23	32399167	#N/A	#N/A	462	0.302565	0.0621735	1.56162e-06	caproate (6:0)	Lipid	Medium Chain Fatty Acid
kgp3408178	rs299627	5	59174157	intron	PDE4D	475	-1.46747	0.301681	1.56476e-06	N-trimethyl 5-aminovalerate	Amino Acid	Lysine Metabolism
rs10891375	rs10891375	11	112327279	intergenic	none	461	0.304315	0.062538	1.56552e-06	3-hydroxyisobutyrate	Amino Acid	Leucine, Isoleucine and Valine Metabolism
rs11696476	rs11696476	20	53965364	intergenic	none	468	0.323681	0.0665311	1.5657e-06	myristoylcarnitine (C14)	Lipid	Fatty Acid Metabolism(Acyl Carnitine)
rs4657493	rs4657493	1	165917109	intergenic	none	467	0.378207	0.0777462	1.57022e-06	threonate	Cofactors and Vitamins	Ascorbate and Aldarate Metabolism
kgp1607935	rs12135071	1	175117548	downstream-gene	none	361	-0.500211	0.102434	1.57024e-06	2-palmitoylglycerol (16:0)	Lipid	Monoacylglycerol
rs1402508	rs1402508	2	220006583	intron	NHEJ1	469	-0.303781	0.0624534	1.5721e-06	dihomo-linolenoylcarnitine (20:3n3 or 6)*	Lipid	Fatty Acid Metabolism(Acyl Carnitine)
kgp27736249	rs140604413	12	28118758	intron	PTHLH	376	-1.27627	0.261583	1.57739e-06	3-methyladipate	Lipid	Fatty Acid, Dicarboxylate
rs1035149	rs1035149	7	29663845	intergenic	none	461	0.294829	0.0606086	1.57764e-06	decanoylcarnitine (C10)	Lipid	Fatty Acid Metabolism(Acyl Carnitine)
rs8025916	rs8025916	15	41508037	intron-near-splice	EXD1	463	0.555334	0.114179	1.58137e-06	S-methylcysteine sulfoxide	Amino Acid	Methionine, Cysteine, SAM and Taurine Metabolism
kgp4181512	rs208294	12	121600253	missense	P2RX7	463	-0.269599	0.0554332	1.58306e-06	ethylmalonate	Amino Acid	Leucine, Isoleucine and Valine Metabolism
kgp3622508	rs147527090	20	2910209	intron	PTPRA	470	-0.883452	0.181686	1.58324e-06	erythronate*	Carbohydrate	Aminosugar Metabolism
rs11852839	rs11852839	15	37588952	intergenic	none	464	-0.31588	0.0649542	1.58487e-06	adipoylcarnitine (C6-DC)	Lipid	Fatty Acid Metabolism(Acyl Carnitine)
kgp9726160	rs11743325	5	153120285	intron	GRIA1	429	-0.586408	0.120454	1.58492e-06	galactonate	Carbohydrate	Fructose, Mannose and Galactose Metabolism
rs7650723	rs7650723	3	78503357	intergenic	none	466	-0.296525	0.0609881	1.59124e-06	1-oleoyl-2-linoleoyl-GPE (18:1/18:2)*	Lipid	Phosphatidylethanolamine (PE)
rs10859481	rs10859481	12	93706256	intron	LOC643339	472	-0.301854	0.0620981	1.5934e-06	N1-methylinosine	Nucleotide	Purine Metabolism, (Hypo)Xanthine/Inosine containing
kgp8418899	rs78946875	12	124968765	intron	NCOR2	472	-1.34768	0.27725	1.59364e-06	lignoceroyl sphingomyelin (d18:1/24:0)	Lipid	Sphingolipid Metabolism
kgp10776872	rs6760399	2	46078612	intron	PRKCE	473	-0.308743	0.0635265	1.59896e-06	beta-alanine	Nucleotide	Pyrimidine Metabolism, Uracil containing
rs2816853	rs2816853	1	90339193	intron	LRRC8D	258	-0.435477	0.088649	1.5997e-06	1-stearoyl-GPA (18:0)	Lipid	Lysophospholipid
rs11739663	rs11739663	5	594083	intergenic	none	467	0.326219	0.0671185	1.60297e-06	13-HODE + 9-HODE	Lipid	Fatty Acid, Monohydroxy
kgp9801862	rs12229515	12	27398129	intron	STK38L	474	-0.574764	0.118286	1.6055e-06	sphingomyelin (d18:1/24:1, d18:2/24:0)*	Lipid	Sphingolipid Metabolism
rs246903	rs246903	5	102589454	upstream-gene	none	463	-0.343997	0.0707738	1.60588e-06	3-hydroxyoctanoate	Lipid	Fatty Acid, Monohydroxy
rs7759361	rs7759361	6	103797987	intergenic	none	470	-0.332193	0.0683649	1.60931e-06	eicosapentaenoate (EPA; 20:5n3)	Lipid	Polyunsaturated Fatty Acid (n3 and n6)
rs989465	rs989465	8	32105334	intron	NRG1	467	0.340847	0.0701414	1.61007e-06	fructose	Carbohydrate	Fructose, Mannose and Galactose Metabolism
rs10938494	rs10938494	4	47563448	intron	ATP10D	470	0.371538	0.0764818	1.61915e-06	glycosyl ceramide (d18:2/24:1, d18:1/24:2)*	Lipid	Ceramides
rs902847	rs902847	8	24367198	intron	ADAM7	470	-0.306971	0.0631912	1.61953e-06	cerotoylcarnitine (C26)*	Lipid	Fatty Acid Metabolism(Acyl Carnitine)
rs4936923	rs4936923	11	124264636	intron	OR8B2	378	-0.345109	0.0708198	1.61969e-06	6-oxopiperidine-2-carboxylate	Amino Acid	Lysine Metabolism
kgp7700847	rs1614845	20	60797668	upstream-gene	none	453	0.370619	0.0762597	1.6211e-06	(N(1) + N(8))-acetylspermidine	Amino Acid	Polyamine Metabolism
rs12474993	rs12474993	2	172092298	upstream-gene	none	378	0.40995	0.0841299	1.62153e-06	3-(3-hydroxyphenyl)propionate	Xenobiotics	Benzoate Metabolism
rs516243	rs516243	1	10750432	intron	CASZ1	477	-0.295858	0.0609226	1.62423e-06	1-palmitoyl-GPC (16:0)	Lipid	Lysophospholipid
kgp1613938	rs35657637	17	26511700	intron	NLK	469	-1.26103	0.259658	1.63082e-06	1,2-dilinoleoyl-GPC (18:2/18:2)	Lipid	Phosphatidylcholine (PC)
kgp11805654	rs6024732	20	54826744	downstream-gene	none	438	-0.471357	0.0969743	1.63313e-06	azelate (nonanedioate)	Lipid	Fatty Acid, Dicarboxylate
rs1795263	rs1795263	3	116166378	upstream-gene	none	466	-0.430292	0.0886001	1.63341e-06	gluconate	Xenobiotics	Food Component/Plant
kgp2193475	rs2345513	2	18366716	intergenic	none	472	-0.629228	0.129591	1.63561e-06	oleoyl-linoleoyl-glycerol (18:1/18:2) [1]	Lipid	Diacylglycerol
kgp8986570	rs28724126	6	32552405	intron	HLA-DRB1	444	-0.55489	0.11419	1.63604e-06	linoleoyl-arachidonoyl-glycerol (18:2/20:4) [1]*	Lipid	Diacylglycerol
rs952077	#N/A	23	13946830	#N/A	#N/A	446	-0.247814	0.0510068	1.64087e-06	glycohyocholate	Lipid	Secondary Bile Acid Metabolism
kgp3896048	rs78476608	1	216917343	intron	ESRRG	468	-0.662032	0.136351	1.6409e-06	N-palmitoyl-sphingosine (d18:1/16:0)	Lipid	Ceramides
kgp10820563	rs6506470	18	7068603	intron	LAMA1	471	-0.316075	0.0651049	1.64164e-06	sphingomyelin (d18:1/25:0, d19:0/24:1, d20:1/23:0, d19:1/24:0)*	Lipid	Sphingolipid Metabolism
kgp801761	rs7752880	6	165920758	intron	PDE10A	290	0.486074	0.0993219	1.64261e-06	5-acetylamino-6-formylamino-3-methyluracil	Xenobiotics	Xanthine Metabolism
kgp6023498	rs72960501	1	94578772	intron	ABCA4	471	-0.803502	0.165518	1.64463e-06	sphingomyelin (d17:1/16:0, d18:1/15:0, d16:1/17:0)*	Lipid	Sphingolipid Metabolism
rs10895118	rs10895118	11	101364225	intron	TRPC6	461	-0.303392	0.0624814	1.64552e-06	ximenoylcarnitine (C26:1)*	Lipid	Fatty Acid Metabolism(Acyl Carnitine)
kgp1165524	rs265368	6	129602398	intron	LAMA2	456	-0.496359	0.102219	1.6501e-06	gamma-glutamylisoleucine*	Peptide	Gamma-glutamyl Amino Acid
rs7182422	rs7182422	15	100859569	intron	ADAMTS17	474	0.818273	0.168605	1.65163e-06	phenyllactate (PLA)	Amino Acid	Phenylalanine Metabolism
kgp7854263	rs72700109	15	27412392	intron	GABRG3	464	0.922921	0.190127	1.65389e-06	methyl-4-hydroxybenzoate sulfate	Xenobiotics	Benzoate Metabolism
kgp9977483	rs11763324	7	32170646	intron	PDE1C	475	-0.346257	0.0713617	1.65892e-06	N-palmitoyl-sphingadienine (d18:2/16:0)*	Lipid	Sphingolipid Metabolism
rs1488665	rs1488665	11	45528116	intergenic	none	476	-0.387417	0.0798489	1.66009e-06	tyrosine	Amino Acid	Tyrosine Metabolism
rs6911868	rs6911868	6	76272584	intergenic	none	470	-0.292197	0.0602145	1.66051e-06	2-hydroxy-3-methylvalerate	Amino Acid	Leucine, Isoleucine and Valine Metabolism
rs753778	rs753778	8	142228909	missense	SLC45A4	463	-0.338486	0.0697409	1.66108e-06	N-acetylneuraminate	Carbohydrate	Aminosugar Metabolism
rs691740	rs691740	7	129165838	intergenic	none	456	0.353093	0.0727376	1.66193e-06	4-ethylphenylsulfate	Xenobiotics	Benzoate Metabolism
rs996888	rs996888	11	119428158	intergenic	none	465	-0.595438	0.122696	1.66318e-06	N1-methylinosine	Nucleotide	Purine Metabolism, (Hypo)Xanthine/Inosine containing
kgp37712614	rs174418	15	58687603	intergenic	none	470	0.290126	0.0597952	1.66542e-06	1-palmitoyl-2-docosahexaenoyl-GPE (16:0/22:6)*	Lipid	Phosphatidylethanolamine (PE)
rs17582008	rs17582008	12	117066501	intergenic	none	466	0.39755	0.0819327	1.66837e-06	1-myristoyl-2-arachidonoyl-GPC (14:0/20:4)*	Lipid	Phosphatidylcholine (PC)
kgp7601559	rs61916275	12	6904790	intron	CD4	439	-0.311532	0.0641568	1.67025e-06	5-HETrE	Lipid	Eicosanoid
rs6779229	rs6779229	3	131690374	intron	CPNE4	302	-1.15344	0.236083	1.67476e-06	lignoceroylcarnitine (C24)*	Lipid	Fatty Acid Metabolism(Acyl Carnitine)
rs11477	rs11477	5	138747460	3-prime-UTR	DNAJC18	472	-0.287262	0.0592238	1.67565e-06	2-hydroxybutyrate/2-hydroxyisobutyrate	Amino Acid	Glutathione Metabolism
rs1641215	rs1641215	7	29661486	intergenic	none	468	0.292677	0.0603336	1.67573e-06	decanoylcarnitine (C10)	Lipid	Fatty Acid Metabolism(Acyl Carnitine)
rs1493952	rs1493952	11	12315848	synonymous	MICALCL	466	0.293801	0.0605645	1.67725e-06	N-acetylmethionine	Amino Acid	Methionine, Cysteine, SAM and Taurine Metabolism
kgp9822102	rs12313441	12	13956303	intron	GRIN2B	461	-0.448284	0.0923996	1.67853e-06	oleoyl-linoleoyl-glycerol (18:1/18:2) [2]	Lipid	Diacylglycerol
rs8077339	rs8077339	17	3037477	intergenic	none	245	0.612751	0.124844	1.67906e-06	2,3-dihydroxy-2-methylbutyrate	Amino Acid	Leucine, Isoleucine and Valine Metabolism
kgp18402474	rs34788556	9	107578529	synonymous	ABCA1	310	-1.17443	0.240554	1.6827e-06	arabinose	Carbohydrate	Pentose Metabolism
rs12556187	#N/A	23	134146608	#N/A	#N/A	470	0.218038	0.0449593	1.68396e-06	arachidonoylcholine	Lipid	Fatty Acid Metabolism (Acyl Choline)
rs2153279	rs2153279	1	200263697	intergenic	none	471	0.380964	0.0785572	1.68429e-06	orotate	Nucleotide	Pyrimidine Metabolism, Orotate containing
rs2419846	rs2419846	10	115363881	intron	NRAP	470	-0.306146	0.0631308	1.68632e-06	glycocholate	Lipid	Primary Bile Acid Metabolism
kgp389679	rs2285431	7	18674435	intron	HDAC9	450	0.337324	0.0695226	1.68754e-06	sucrose	Carbohydrate	Disaccharides and Oligosaccharides
rs2810034	rs2810034	1	242606388	intron	PLD5	467	0.310641	0.0640576	1.68951e-06	2-hydroxyglutarate	Lipid	Fatty Acid, Dicarboxylate
kgp5403163	rs637462	11	126176578	synonymous	DCPS	471	-0.374001	0.0771343	1.69089e-06	gamma-glutamylalanine	Peptide	Gamma-glutamyl Amino Acid
rs1107560	rs1107560	7	77850352	intron	MAGI2	397	0.532146	0.109505	1.69675e-06	1-stearoyl-GPG (18:0)	Lipid	Lysophospholipid
rs10273805	rs10273805	7	81123098	intergenic	none	473	-1.26753	0.261474	1.69742e-06	stearoylcarnitine (C18)	Lipid	Fatty Acid Metabolism(Acyl Carnitine)
rs2162652	rs2162652	3	140168977	intron	CLSTN2	474	0.397632	0.0820391	1.70261e-06	glycine	Amino Acid	Glycine, Serine and Threonine Metabolism
rs11213912	rs11213912	11	111325300	intergenic	none	474	0.430928	0.0889105	1.70345e-06	1-palmitoyl-GPE (16:0)	Lipid	Lysophospholipid
rs460261	rs460261	19	6914828	intron	EMR1	473	0.335693	0.0692663	1.70734e-06	gamma-glutamylthreonine	Peptide	Gamma-glutamyl Amino Acid
kgp4493865	rs6815336	4	89096798	intron	ABCG2	475	0.314686	0.064937	1.70847e-06	1-palmitoyl-GPE (16:0)	Lipid	Lysophospholipid
rs1000778	rs1000778	11	61655305	intron	FADS3	471	-0.320277	0.0660981	1.71721e-06	1-stearoyl-2-arachidonoyl-GPC (18:0/20:4)	Lipid	Phosphatidylcholine (PC)
rs6826566	rs6826566	4	117387380	intergenic	none	469	0.410294	0.0846734	1.7183e-06	oleoylcarnitine (C18:1)	Lipid	Fatty Acid Metabolism(Acyl Carnitine)
kgp4693267	rs380573	19	54785593	upstream-gene	none	461	0.281432	0.0580673	1.71871e-06	gamma-glutamylisoleucine*	Peptide	Gamma-glutamyl Amino Acid
rs6712088	rs6712088	2	4957412	intergenic	none	468	-0.286481	0.0591243	1.72108e-06	glycolithocholate sulfate*	Lipid	Secondary Bile Acid Metabolism
rs2831612	rs2831612	21	29551561	intergenic	none	468	1.38943	0.286774	1.72413e-06	3-hydroxybutyrate (BHBA)	Lipid	Ketone Bodies
kgp3630486	rs10976070	9	7150975	intron	KDM4C	469	0.314775	0.0649762	1.72774e-06	palmitoyl-linoleoyl-glycerol (16:0/18:2) [1]*	Lipid	Diacylglycerol
rs765763	rs765763	15	22876889	downstream-gene	none	471	-0.297556	0.0614267	1.72878e-06	glutarylcarnitine (C5-DC)	Amino Acid	Lysine Metabolism
rs225206	rs225206	17	30894372	intron	MYO1D	445	-0.298882	0.0616545	1.72887e-06	guanosine	Nucleotide	Purine Metabolism, Guanine containing
rs12030805	rs12030805	1	105645248	intergenic	none	469	-0.579917	0.119723	1.73316e-06	5alpha-pregnan-3beta,20alpha-diol disulfate	Lipid	Progestin Steroids
rs7561273	rs7561273	2	24247514	intron	MFSD2B	275	0.397922	0.0814121	1.73558e-06	pimelate (heptanedioate)	Lipid	Fatty Acid, Dicarboxylate
rs2186664	rs2186664	11	87439615	intergenic	none	455	0.425302	0.0877817	1.73927e-06	dihydroferulic acid	Xenobiotics	Food Component/Plant
kgp9530045	rs74897700	8	108992945	intron	RSPO2	473	0.697803	0.144099	1.73948e-06	retinol (Vitamin A)	Cofactors and Vitamins	Vitamin A Metabolism
kgp11299591	rs62067264	17	26502967	intron	NLK	463	-0.623919	0.128811	1.74087e-06	3-methyl-2-oxobutyrate	Amino Acid	Leucine, Isoleucine and Valine Metabolism
rs7172348	rs7172348	15	60895223	intron	RORA	321	-0.503281	0.103324	1.74748e-06	beta-guanidinopropanoate	Xenobiotics	Food Component/Plant
rs2880081	rs2880081	12	124620047	intron	ZNF664-FAM101A	475	-0.428639	0.0885395	1.74823e-06	1-palmitoyl-2-oleoyl-GPI (16:0/18:1)*	Lipid	Phosphatidylinositol (PI)
rs4690135	rs4690135	4	80931982	intron	ANTXR2	468	-0.295442	0.0610152	1.74856e-06	perfluorooctanesulfonic acid (PFOS)	Xenobiotics	Chemical
rs10880383	rs10880383	12	43285740	intergenic	none	474	0.344012	0.0710581	1.74882e-06	1-methylimidazoleacetate	Amino Acid	Histidine Metabolism
rs17085208	rs17085208	18	69500251	intergenic	none	476	-0.964466	0.19923	1.74922e-06	imidazole propionate	Amino Acid	Histidine Metabolism
rs17236713	rs17236713	15	59948997	intron	GTF2A2	262	1.49043	0.304704	1.74945e-06	4-hydroxyphenylpyruvate	Amino Acid	Tyrosine Metabolism
rs1942645	rs1942645	7	15906295	intergenic	none	470	0.293046	0.0605265	1.75042e-06	sphingomyelin (d18:2/14:0, d18:1/14:1)*	Lipid	Sphingolipid Metabolism
rs16867120	rs16867120	2	180826451	intron	CWC22	469	-0.630359	0.130196	1.75154e-06	androstenediol (3alpha, 17alpha) monosulfate (2)	Lipid	Androgenic Steroids
rs8017367	rs8017367	14	50675487	intron	SOS2	467	-0.337215	0.0696466	1.75222e-06	4-vinylphenol sulfate	Xenobiotics	Benzoate Metabolism
rs456396	rs456396	9	135562800	intron	GTF3C4	470	0.315798	0.0652394	1.75892e-06	octanoylcarnitine (C8)	Lipid	Fatty Acid Metabolism(Acyl Carnitine)
rs12623119	rs12623119	2	109813592	intron	SH3RF3	331	0.512825	0.105377	1.76037e-06	cysteine-glutathione disulfide	Amino Acid	Glutathione Metabolism
rs9569446	rs9569446	13	56807345	intergenic	none	470	-0.355693	0.0734881	1.76274e-06	sphingomyelin (d18:2/21:0, d16:2/23:0)*	Lipid	Sphingolipid Metabolism
rs7586361	rs7586361	2	73601606	intergenic	none	470	0.329493	0.0680796	1.76559e-06	N-acetylleucine	Amino Acid	Leucine, Isoleucine and Valine Metabolism
kgp37712614	rs174418	15	58687603	intergenic	none	471	0.295398	0.0610398	1.76773e-06	1-stearoyl-2-arachidonoyl-GPE (18:0/20:4)	Lipid	Phosphatidylethanolamine (PE)
rs12556187	#N/A	23	134146608	#N/A	#N/A	466	0.212729	0.0439525	1.7688e-06	stearoylcholine*	Lipid	Fatty Acid Metabolism (Acyl Choline)
rs10487140	rs10487140	7	95325141	intergenic	none	463	-0.416283	0.0860082	1.77162e-06	docosadioate	Lipid	Fatty Acid, Dicarboxylate
rs8044064	rs8044064	16	10163733	intron	GRIN2A	479	-0.316476	0.0654172	1.77268e-06	serine	Amino Acid	Glycine, Serine and Threonine Metabolism
kgp4745548	rs79776850	9	123786990	intron	C5	470	1.05841	0.218739	1.77523e-06	dopamine 3-O-sulfate	Amino Acid	Tyrosine Metabolism
rs9347577	rs9347577	6	162428289	intron	PARK2	472	-0.359437	0.0742943	1.77856e-06	1-stearoyl-2-linoleoyl-GPC (18:0/18:2)*	Lipid	Phosphatidylcholine (PC)
rs7657735	rs7657735	4	176978086	intergenic	none	475	-0.417891	0.0863901	1.78182e-06	lactosyl-N-palmitoyl-sphingosine (d18:1/16:0)	Lipid	Ceramides
rs6574977	rs6574977	14	88472672	intron	GPR65	471	-0.31942	0.0660281	1.78301e-06	urea	Amino Acid	Urea cycle; Arginine and Proline Metabolism
rs4148546	rs4148546	13	95680285	intron	ABCC4	471	-0.302672	0.0625664	1.7832e-06	imidazole propionate	Amino Acid	Histidine Metabolism
kgp7152278	rs13159422	5	59704999	intron	PDE4D	469	-0.317011	0.0655306	1.78557e-06	guanidinoacetate	Amino Acid	Creatine Metabolism
rs1473597	rs1473597	4	187127817	intron	CYP4V2	463	-0.299245	0.0618516	1.78809e-06	histidylalanine	Peptide	Dipeptide
rs3773678	rs3773678	3	113870078	intron	DRD3	473	-0.411009	0.0849786	1.78948e-06	1-(1-enyl-palmitoyl)-2-oleoyl-GPC (P-16:0/18:1)*	Lipid	Plasmalogen
rs2357258	rs2357258	2	9806527	upstream-gene	none	463	0.307967	0.0636577	1.79018e-06	1-methylnicotinamide	Cofactors and Vitamins	Nicotinate and Nicotinamide Metabolism
rs7853214	rs7853214	9	73079531	intergenic	none	464	0.403909	0.0834948	1.79182e-06	palmitoylcholine	Lipid	Fatty Acid Metabolism (Acyl Choline)
rs7483795	rs7483795	11	49704930	intron	LOC440040	462	-0.295749	0.0611397	1.79647e-06	N-acetyl-aspartyl-glutamate (NAAG)	Amino Acid	Glutamate Metabolism
rs4242360	rs4242360	8	125172557	intron	FER1L6-AS2	458	-0.414523	0.0856873	1.79807e-06	N-acetylmethionine sulfoxide	Amino Acid	Methionine, Cysteine, SAM and Taurine Metabolism
kgp9400958	rs61633983	12	120117886	intron	PRKAB1	459	-1.04672	0.216442	1.81077e-06	gamma-glutamylhistidine	Peptide	Gamma-glutamyl Amino Acid
rs3747895	rs3747895	18	34647176	synonymous	KIAA1328	469	-0.433181	0.0896031	1.81276e-06	histidylalanine	Peptide	Dipeptide
kgp14861508	rs11886836	2	82644085	intergenic	none	414	-0.942965	0.194746	1.81828e-06	N-acetylaspartate (NAA)	Amino Acid	Alanine and Aspartate Metabolism
rs7121260	rs7121260	11	71700566	intron	RNF121	260	-0.821138	0.16814	1.82082e-06	3-(3-hydroxyphenyl)propionate sulfate	Xenobiotics	Benzoate Metabolism
rs7888231	#N/A	23	145548761	#N/A	#N/A	479	-0.245032	0.0507103	1.8229e-06	stearoyl sphingomyelin (d18:1/18:0)	Lipid	Sphingolipid Metabolism
rs9616165	rs9616165	22	47332082	intron	TBC1D22A	471	0.296721	0.061398	1.8252e-06	myristoleoylcarnitine (C14:1)*	Lipid	Fatty Acid Metabolism(Acyl Carnitine)
rs11123203	rs11123203	2	114423065	intergenic	none	453	0.505758	0.104602	1.82637e-06	N-oleoyltaurine	Lipid	Endocannabinoid
kgp24586909	rs36124393	2	171417007	intron	MYO3B	467	-1.26329	0.261383	1.82666e-06	oleoyl-oleoyl-glycerol (18:1/18:1) [2]*	Lipid	Diacylglycerol
rs6623913	#N/A	23	86407623	#N/A	#N/A	412	-0.605555	0.125082	1.82783e-06	1-methylguanidine	Amino Acid	Guanidino and Acetamido Metabolism
rs2606167	rs2606167	15	88029679	intergenic	none	469	0.342034	0.0707753	1.82811e-06	arabonate/xylonate	Carbohydrate	Pentose Metabolism
rs10816354	rs10816354	9	108688554	intergenic	none	317	0.434232	0.0893032	1.82833e-06	valylglycine	Peptide	Dipeptide
rs1400452	rs1400452	2	18550057	intergenic	none	444	-0.405056	0.0837565	1.8285e-06	N-palmitoylserine	Lipid	Endocannabinoid
rs871468	rs871468	3	170943712	intron	TNIK	468	0.870024	0.180041	1.83194e-06	fructose	Carbohydrate	Fructose, Mannose and Galactose Metabolism
rs12249305	rs12249305	10	28342740	3-prime-UTR	MPP7	466	0.960085	0.198676	1.83382e-06	taurochenodeoxycholate	Lipid	Primary Bile Acid Metabolism
rs1497008	rs1497008	4	44859443	intergenic	none	468	0.313581	0.0648955	1.83436e-06	4-methyl-2-oxopentanoate	Amino Acid	Leucine, Isoleucine and Valine Metabolism
kgp9245459	rs115641271	6	64501969	intron	EYS	474	0.918657	0.190149	1.83491e-06	homostachydrine*	Xenobiotics	Food Component/Plant
rs3892414	rs3892414	6	168775942	intergenic	none	301	0.534813	0.109907	1.83961e-06	lignoceroylcarnitine (C24)*	Lipid	Fatty Acid Metabolism(Acyl Carnitine)
rs9919220	rs9919220	1	7811961	intron	CAMTA1	470	-0.403665	0.0835598	1.84298e-06	imidazole propionate	Amino Acid	Histidine Metabolism
kgp8841889	rs908259	2	240307801	intron	HDAC4	464	0.370936	0.0767753	1.8448e-06	N-acetyl-beta-alanine	Nucleotide	Pyrimidine Metabolism, Uracil containing
kgp12152818	rs117752161	17	61749252	intron	MAP3K3	412	-0.891115	0.184142	1.84524e-06	lactosyl-N-behenoyl-sphingosine (d18:1/22:0)*	Lipid	Sphingolipid Metabolism
rs9988960	rs9988960	12	27972350	intergenic	none	445	-0.304372	0.0629709	1.84991e-06	caffeine	Xenobiotics	Xanthine Metabolism
kgp13196048	rs74688884	21	41449773	intron	DSCAM	468	1.61749	0.334868	1.85075e-06	3-ureidopropionate	Nucleotide	Pyrimidine Metabolism, Uracil containing
rs11781622	rs11781622	8	24378741	intergenic	none	474	-0.345071	0.0714685	1.86101e-06	cerotoylcarnitine (C26)*	Lipid	Fatty Acid Metabolism(Acyl Carnitine)
rs7580173	rs7580173	2	11548607	intergenic	none	463	0.342123	0.0708388	1.86244e-06	3-hydroxybutyrate (BHBA)	Lipid	Ketone Bodies
kgp9510210	rs61748659	2	242054718	synonymous	PASK	464	-0.767741	0.158972	1.86275e-06	2-hydroxy-3-methylvalerate	Amino Acid	Leucine, Isoleucine and Valine Metabolism
rs9858622	rs9858622	3	195577630	intergenic	none	378	0.331515	0.0684444	1.86344e-06	5alpha-androstan-3alpha,17beta-diol monosulfate (2)	Lipid	Androgenic Steroids
rs6902018	rs6902018	6	155206501	intergenic	none	469	0.318206	0.0659003	1.86415e-06	1-linoleoyl-GPC (18:2)	Lipid	Lysophospholipid
kgp10467097	rs13283114	9	117817024	intron	TNC	474	-1.13381	0.234848	1.86508e-06	10-undecenoate (11:1n1)	Lipid	Medium Chain Fatty Acid
kgp12058826	rs280521	19	10473392	intron	TYK2	397	-0.487344	0.100699	1.86601e-06	N2-acetyllysine	Amino Acid	Lysine Metabolism
kgp6512831	rs9315372	13	36471289	intron	DCLK1	470	-0.697593	0.144482	1.86634e-06	oleoyl-oleoyl-glycerol (18:1/18:1) [2]*	Lipid	Diacylglycerol
kgp8511085	rs3806798	4	142557279	upstream-gene	none	467	0.451348	0.0934838	1.87104e-06	S-adenosylhomocysteine (SAH)	Amino Acid	Methionine, Cysteine, SAM and Taurine Metabolism
rs2974657	rs2974657	5	2901649	intergenic	none	468	-0.388766	0.0805309	1.87486e-06	1-oleoyl-2-linoleoyl-GPE (18:1/18:2)*	Lipid	Phosphatidylethanolamine (PE)
kgp4693267	rs380573	19	54785593	upstream-gene	none	472	0.346787	0.0718475	1.87756e-06	isoleucine	Amino Acid	Leucine, Isoleucine and Valine Metabolism
kgp1482466	rs17491536	12	40735664	intron	LRRK2	444	-0.823928	0.170573	1.87947e-06	caffeine	Xenobiotics	Xanthine Metabolism
rs6947821	rs6947821	7	150729212	intron	ABCB8	442	-0.32299	0.0668668	1.88219e-06	carotene diol (2)	Xenobiotics	Food Component/Plant
rs10517281	rs10517281	4	54027595	intron	SCFD2	470	-0.382085	0.0791667	1.88323e-06	palmitoylcholine	Lipid	Fatty Acid Metabolism (Acyl Choline)
rs12295885	rs12295885	11	50036762	intergenic	none	454	-0.296631	0.0614351	1.88448e-06	N-acetyl-aspartyl-glutamate (NAAG)	Amino Acid	Glutamate Metabolism
rs11205665	rs11205665	1	39590824	intron	MACF1	465	-0.581262	0.120439	1.89042e-06	leukotriene B4	Lipid	Eicosanoid
kgp4257066	rs13275295	8	87675469	intron	CNGB3	439	0.712361	0.147491	1.89073e-06	HWESASXX*	Peptide	Polypeptide
rs6092527	rs6092527	20	56313056	intergenic	none	441	0.328853	0.0680929	1.89139e-06	2-hydroxyhippurate (salicylurate)	Xenobiotics	Benzoate Metabolism
rs7150852	rs7150852	14	29080047	intergenic	none	471	0.344347	0.0713709	1.89635e-06	ceramide (d18:1/20:0, d16:1/22:0, d20:1/18:0)*	Lipid	Ceramides
rs568583	rs568583	13	64488513	intergenic	none	465	-0.843351	0.174775	1.89817e-06	taurochenodeoxycholate	Lipid	Primary Bile Acid Metabolism
rs1029413	rs1029413	17	67829458	intergenic	none	478	0.294772	0.0611106	1.89888e-06	1-(1-enyl-oleoyl)-GPE (P-18:1)*	Lipid	Lysoplasmalogen
rs7554410	rs7554410	1	186767992	intergenic	none	474	-0.554802	0.115011	1.90067e-06	6-hydroxyindole sulfate	Xenobiotics	Chemical
rs6719772	rs6719772	2	76894380	intergenic	none	288	0.450123	0.0925615	1.90518e-06	palmitoleoyl-arachidonoyl-glycerol (16:1/20:4) [2]*	Lipid	Diacylglycerol
rs10877636	rs10877636	12	61791636	intergenic	none	465	-0.30628	0.0634839	1.9055e-06	trimethylamine N-oxide	Lipid	Phospholipid Metabolism
rs734560	rs734560	6	166889994	intron	RPS6KA2	471	-0.33964	0.0704147	1.90843e-06	isobutyrylcarnitine (C4)	Amino Acid	Leucine, Isoleucine and Valine Metabolism
rs7553871	rs7553871	1	205562202	intron	MFSD4	464	-0.343233	0.071146	1.90848e-06	lignoceroyl sphingomyelin (d18:1/24:0)	Lipid	Sphingolipid Metabolism
rs492176	rs492176	5	31452934	intron	DROSHA	471	-0.336965	0.069874	1.91725e-06	myristate (14:0)	Lipid	Long Chain Fatty Acid
rs6789345	rs6789345	3	175182072	intron	NAALADL2	466	0.514015	0.106582	1.92078e-06	2-stearoyl-GPE (18:0)*	Lipid	Lysophospholipid
rs12340338	rs12340338	9	99370368	intron	CDC14B	474	-1.11308	0.230858	1.92261e-06	ceramide (d18:2/24:1, d18:1/24:2)*	Lipid	Ceramides
rs1417408	rs1417408	10	99298476	intron	UBTD1	300	-0.433339	0.0892225	1.92366e-06	N-acetylcitrulline	Amino Acid	Urea cycle; Arginine and Proline Metabolism
rs7786312	rs7786312	7	15404211	intron	AGMO	360	0.347955	0.0718906	1.92929e-06	palmitoyl-arachidonoyl-glycerol (16:0/20:4) [1]*	Lipid	Diacylglycerol
rs7579944	rs7579944	2	30445026	intergenic	none	476	-0.32631	0.0676949	1.93121e-06	tyrosine	Amino Acid	Tyrosine Metabolism
rs12883250	rs12883250	14	88446876	intron	GALC	451	-0.284768	0.0590484	1.94074e-06	glutarate (pentanedioate)	Lipid	Fatty Acid, Dicarboxylate
rs7124266	rs7124266	11	49280857	intergenic	none	456	-0.327494	0.0679193	1.94184e-06	N-acetyl-aspartyl-glutamate (NAAG)	Amino Acid	Glutamate Metabolism
kgp34059979	rs12965283	18	24501383	intron	CHST9,AQP4-AS1	452	-0.197383	0.040931	1.9421e-06	glucuronate	Carbohydrate	Aminosugar Metabolism
rs714349	rs714349	1	228995219	intergenic	none	458	0.290567	0.0602657	1.94272e-06	dihomo-linoleoylcarnitine (C20:2)*	Lipid	Fatty Acid Metabolism(Acyl Carnitine)
rs7571998	rs7571998	2	139168429	intergenic	none	469	-0.63505	0.13177	1.9482e-06	1-palmitoleoylglycerol (16:1)*	Lipid	Monoacylglycerol
rs2692681	rs2692681	3	133595618	intron	RAB6B	441	-0.29505	0.0611946	1.96463e-06	5-acetylamino-6-amino-3-methyluracil	Xenobiotics	Xanthine Metabolism
rs728368	rs728368	17	59675381	intergenic	none	468	0.296457	0.0615407	1.96915e-06	N-delta-acetylornithine	Amino Acid	Urea cycle; Arginine and Proline Metabolism
rs6710236	rs6710236	2	66309172	intergenic	none	470	0.308982	0.0641453	1.97e-06	6-hydroxyindole sulfate	Xenobiotics	Chemical
kgp6723045	rs11146283	10	134078458	intron	STK32C	477	0.333991	0.0693515	1.97092e-06	argininate*	Amino Acid	Urea cycle; Arginine and Proline Metabolism
rs6582425	rs6582425	12	43321984	intergenic	none	460	-0.370187	0.0768333	1.97173e-06	etiocholanolone glucuronide	Lipid	Androgenic Steroids
rs492176	rs492176	5	31452934	intron	DROSHA	472	-0.339759	0.0705422	1.97242e-06	laurate (12:0)	Lipid	Medium Chain Fatty Acid
kgp12430187	rs80240706	1	243997795	intron	AKT3	457	-0.829319	0.172118	1.97298e-06	uracil	Nucleotide	Pyrimidine Metabolism, Uracil containing
rs762969	rs762969	22	48827866	intergenic	none	467	0.309651	0.0642863	1.97528e-06	androstenediol (3alpha, 17alpha) monosulfate (2)	Lipid	Androgenic Steroids
rs4750112	rs4750112	10	11828686	intergenic	none	474	-0.32904	0.068325	1.97558e-06	methionine sulfone	Amino Acid	Methionine, Cysteine, SAM and Taurine Metabolism
rs2641772	rs2641772	3	195531841	intron	MUC4	475	0.307592	0.0638758	1.97759e-06	taurine	Amino Acid	Methionine, Cysteine, SAM and Taurine Metabolism
rs10262010	rs10262010	7	135528772	intergenic	none	460	-1.39911	0.290429	1.97785e-06	ceramide (d16:1/24:1, d18:1/22:1)*	Lipid	Ceramides
kgp9382301	rs8191992	7	136701308	3-prime-UTR	CHRM2,LOC349160	299	0.394592	0.0813496	1.98391e-06	S-methylmethionine	Amino Acid	Methionine, Cysteine, SAM and Taurine Metabolism
rs10935417	rs10935417	3	140785834	intron	SPSB4	374	-0.303517	0.0628266	1.98511e-06	gulonate*	Cofactors and Vitamins	Ascorbate and Aldarate Metabolism
rs11940736	rs11940736	4	124171702	intron	SPATA5	475	0.394472	0.0819366	1.98807e-06	1-palmitoyl-2-docosahexaenoyl-GPC (16:0/22:6)	Lipid	Phosphatidylcholine (PC)
kgp2664742	rs34626029	1	23174911	intron	EPHB2	260	1.371	0.281825	1.98824e-06	4-hydroxyphenylpyruvate	Amino Acid	Tyrosine Metabolism
kgp10947477	rs147285094	12	104649698	intron	TXNRD1	471	0.734075	0.152463	1.98894e-06	sphingomyelin (d18:2/16:0, d18:1/16:1)*	Lipid	Sphingolipid Metabolism
kgp7887812	rs555545	10	131411586	intron	MGMT	468	0.305037	0.0633507	1.99003e-06	phenol sulfate	Amino Acid	Tyrosine Metabolism
rs2590688	rs2590688	1	208328224	intron	PLXNA2	475	0.315713	0.0655859	1.99397e-06	N-acetylthreonine	Amino Acid	Glycine, Serine and Threonine Metabolism
kgp10732056	rs2980899	14	76970374	downstream-gene	none	472	-0.363759	0.0755692	1.99897e-06	1,2-dipalmitoyl-GPC (16:0/16:0)	Lipid	Phosphatidylcholine (PC)
kgp39610187	rs1020672	10	121084734	intron	GRK5	472	-0.312273	0.064879	2.00305e-06	pyridoxate	Cofactors and Vitamins	Vitamin B6 Metabolism
rs11696476	rs11696476	20	53965364	intergenic	none	467	0.324198	0.0673479	2.0033e-06	decanoylcarnitine (C10)	Lipid	Fatty Acid Metabolism(Acyl Carnitine)
rs1077438	rs1077438	1	236724605	intron	HEATR1	475	-0.316177	0.065697	2.00427e-06	1-stearoyl-2-linoleoyl-GPI (18:0/18:2)	Lipid	Phosphatidylinositol (PI)
rs2635835	rs2635835	4	178052785	intergenic	none	463	-0.331811	0.0689241	2.00494e-06	1-palmitoyl-2-oleoyl-GPC (16:0/18:1)	Lipid	Phosphatidylcholine (PC)
kgp3428446	rs78007058	5	114594542	intron	PGGT1B	475	-0.859877	0.178676	2.00583e-06	dodecanedioate	Lipid	Fatty Acid, Dicarboxylate
rs11579522	rs11579522	1	199266874	intergenic	none	358	0.478554	0.0990406	2.00932e-06	N-alpha-acetylornithine	Amino Acid	Urea cycle; Arginine and Proline Metabolism
rs11122834	rs11122834	2	121701289	intron	GLI2	474	-1.04184	0.216502	2.01037e-06	beta-hydroxyisovalerate	Amino Acid	Leucine, Isoleucine and Valine Metabolism
exm1479016	rs28399653	19	45315445	missense	BCAM	460	-0.844051	0.175372	2.02049e-06	N-acetylmethionine sulfoxide	Amino Acid	Methionine, Cysteine, SAM and Taurine Metabolism
rs1323068	rs1323068	4	20263058	intron	SLIT2	475	-0.317071	0.0659066	2.02095e-06	gamma-glutamylglutamine	Peptide	Gamma-glutamyl Amino Acid
rs6443118	rs6443118	3	7674009	intron	GRM7	339	-0.431592	0.0892619	2.0216e-06	linolenoylcarnitine (C18:3)*	Lipid	Fatty Acid Metabolism(Acyl Carnitine)
kgp1487930	rs55977320	2	171945691	intron	TLK1	460	-0.390741	0.0811883	2.02199e-06	gamma-glutamylglycine	Peptide	Gamma-glutamyl Amino Acid
kgp7772999	rs41304181	3	4888756	3-prime-UTR	ITPR1	470	-0.814662	0.169319	2.02254e-06	choline phosphate	Lipid	Phospholipid Metabolism
exm-rs1799929	rs1799929	8	18257994	synonymous	NAT2	472	-0.313021	0.0650725	2.03015e-06	N-acetylputrescine	Amino Acid	Polyamine Metabolism
kgp8605916	rs9870224	3	7735075	intron	GRM7	475	0.507144	0.105439	2.03124e-06	beta-hydroxyisovalerate	Amino Acid	Leucine, Isoleucine and Valine Metabolism
rs621896	rs621896	6	8269415	intergenic	none	318	0.368974	0.0762605	2.04461e-06	valylglycine	Peptide	Dipeptide
rs2033909	rs2033909	8	2003295	intron	MYOM2	322	-0.364878	0.075435	2.04673e-06	1-oleoyl-GPG (18:1)*	Lipid	Lysophospholipid
kgp4312574	rs117641309	10	134058193	intron	STK32C	471	-0.773242	0.1608	2.04733e-06	2'-O-methyluridine	Nucleotide	Pyrimidine Metabolism, Uracil containing
rs2313212	rs2313212	3	183700928	intron	ABCC5	472	-0.31236	0.0649608	2.04876e-06	beta-citrylglutamate	Amino Acid	Glutamate Metabolism
rs4539273	rs4539273	11	47694699	intron	AGBL2	473	0.305724	0.0635861	2.05143e-06	1-linoleoyl-GPE (18:2)*	Lipid	Lysophospholipid
rs10107129	rs10107129	8	72714903	intergenic	none	466	-1.4486	0.301253	2.05511e-06	taurochenodeoxycholate	Lipid	Primary Bile Acid Metabolism
rs1398003	rs1398003	15	54623246	intron	UNC13C	463	0.316019	0.065719	2.05833e-06	5alpha-pregnan-3beta,20beta-diol monosulfate (1)	Lipid	Progestin Steroids
rs2242698	rs2242698	21	36616035	intergenic	none	466	-0.314635	0.0654372	2.05873e-06	gluconate	Xenobiotics	Food Component/Plant
rs6697462	rs6697462	1	221811055	intergenic	none	471	-0.297867	0.0619656	2.06426e-06	1-arachidonoyl-GPC (20:4n6)*	Lipid	Lysophospholipid
kgp5498414	rs9810955	3	33039577	intron	GLB1,TMPPE	474	-0.918882	0.191186	2.068e-06	arachidonoylcholine	Lipid	Fatty Acid Metabolism (Acyl Choline)
kgp10134980	rs11048947	12	27398951	intron	STK38L	467	-0.448804	0.0933637	2.06865e-06	sphingomyelin (d18:1/24:1, d18:2/24:0)*	Lipid	Sphingolipid Metabolism
kgp4410126	rs28583016	22	49006685	intron	FAM19A5	468	0.654539	0.136171	2.07031e-06	1,2-dipalmitoyl-GPC (16:0/16:0)	Lipid	Phosphatidylcholine (PC)
rs4494480	rs4494480	15	57355360	intron	TCF12	472	-0.887423	0.184641	2.07051e-06	4-guanidinobutanoate	Amino Acid	Guanidino and Acetamido Metabolism
rs12472502	rs12472502	2	73859184	intergenic	none	471	0.304471	0.0633488	2.07127e-06	N-acetylleucine	Amino Acid	Leucine, Isoleucine and Valine Metabolism
rs12622038	rs12622038	2	44339612	intergenic	none	256	0.48632	0.100119	2.07324e-06	isoeugenol sulfate	Xenobiotics	Food Component/Plant
rs697462	rs697462	6	166374108	intron	LINC00473	458	0.259517	0.0539906	2.0839e-06	androstenediol (3beta,17beta) monosulfate (1)	Lipid	Androgenic Steroids
rs1836404	rs1836404	9	98550264	intergenic	none	420	-0.306875	0.0637696	2.08501e-06	chenodeoxycholate	Lipid	Primary Bile Acid Metabolism
rs1078275	rs1078275	4	156216726	intergenic	none	450	0.352945	0.0734206	2.09034e-06	2-aminooctanoate	Lipid	Fatty Acid, Amino
kgp7355471	rs13009407	2	234652347	synonymous	UGT1A10,UGT1A8,UGT1A7,UGT1A6,UGT1A5,UGT1A9,UGT1A4,UGT1A3,DNAJB3,LOC100286922	467	0.355436	0.0739742	2.09036e-06	biliverdin	Cofactors and Vitamins	Hemoglobin and Porphyrin Metabolism
rs925453	rs925453	4	187179210	synonymous	KLKB1	475	-0.314983	0.0655694	2.0906e-06	arginine	Amino Acid	Urea cycle; Arginine and Proline Metabolism
rs4868367	rs4868367	5	173675031	intergenic	none	472	0.331136	0.0689313	2.09396e-06	10-heptadecenoate (17:1n7)	Lipid	Long Chain Fatty Acid
rs2839705	rs2839705	22	42866614	intergenic	none	332	0.384342	0.0795864	2.09571e-06	cysteine-glutathione disulfide	Amino Acid	Glutathione Metabolism
rs10746782	rs10746782	9	89317479	intergenic	none	476	0.295052	0.0614321	2.09841e-06	argininate*	Amino Acid	Urea cycle; Arginine and Proline Metabolism
rs7559638	rs7559638	2	22685090	intergenic	none	439	-0.325187	0.0676361	2.09903e-06	hexanoylglutamine	Lipid	Fatty Acid Metabolism (Acyl Glutamine)
kgp11279950	rs7173587	15	27464852	intron	GABRG3	462	-0.556836	0.115915	2.10723e-06	carboxyethyl-GABA	Amino Acid	Glutamate Metabolism
rs10437066	rs10437066	1	53495130	intron	SCP2	474	0.446328	0.092949	2.11135e-06	phenylacetylglutamine	Peptide	Acetylated Peptides
rs7079940	rs7079940	10	10270261	intergenic	none	470	-0.540394	0.112528	2.11204e-06	ceramide (d18:2/24:1, d18:1/24:2)*	Lipid	Ceramides
rs2264578	rs2264578	17	80711700	intron	TBCD	474	0.293516	0.0611306	2.11545e-06	1-stearoyl-2-linoleoyl-GPC (18:0/18:2)*	Lipid	Phosphatidylcholine (PC)
rs9367903	rs9367903	6	16226268	intergenic	none	335	-0.377305	0.0781752	2.11623e-06	3-hydroxymyristate	Lipid	Fatty Acid, Monohydroxy
rs489310	rs489310	18	58183931	intergenic	none	468	-0.568594	0.118406	2.11686e-06	sphingomyelin (d18:1/25:0, d19:0/24:1, d20:1/23:0, d19:1/24:0)*	Lipid	Sphingolipid Metabolism
rs17027255	rs17027255	2	103090127	5-prime-UTR	SLC9A4	464	-0.332408	0.0692223	2.1226e-06	oleoyl-oleoyl-glycerol (18:1/18:1) [1]*	Lipid	Diacylglycerol
rs12535174	rs12535174	7	2310974	intron	SNX8	475	0.319587	0.0665771	2.12628e-06	histidine	Amino Acid	Histidine Metabolism
rs222289	rs222289	7	10211607	intergenic	none	471	0.328267	0.0683796	2.12745e-06	pyridoxate	Cofactors and Vitamins	Vitamin B6 Metabolism
rs939336	rs939336	3	183685534	synonymous	ABCC5	476	-0.308181	0.0642047	2.12793e-06	beta-citrylglutamate	Amino Acid	Glutamate Metabolism
kgp4141309	rs116494196	3	7499540	intron	GRM7	448	-1.08243	0.225351	2.13214e-06	retinal	Xenobiotics	Food Component/Plant
rs3759774	rs3759774	14	70828498	intron	SYNJ2BP-COX16	479	-0.300645	0.0626522	2.13767e-06	1-(1-enyl-palmitoyl)-2-oleoyl-GPE (P-16:0/18:1)*	Lipid	Plasmalogen
rs2900745	rs2900745	2	114563960	intergenic	none	442	0.315919	0.0657683	2.13855e-06	2-hydroxyadipate	Lipid	Fatty Acid, Dicarboxylate
rs12355982	rs12355982	10	66727627	intergenic	none	468	-0.337113	0.0702416	2.14469e-06	1-palmitoylglycerol (16:0)	Lipid	Monoacylglycerol
kgp1774808	rs13176438	5	59759107	intron	PDE4D	461	-0.608563	0.126783	2.14697e-06	glycochenodeoxycholate glucuronide (1)	Lipid	Primary Bile Acid Metabolism
kgp5906223	rs117344981	7	17360044	intron	AHR	398	-0.975652	0.202849	2.14759e-06	3-methylglutarate/2-methylglutarate	Lipid	Fatty Acid, Dicarboxylate
rs1510796	rs1510796	2	9397003	intron	ASAP2	469	-0.30129	0.062783	2.14774e-06	N-acetylneuraminate	Carbohydrate	Aminosugar Metabolism
rs4276265	rs4276265	4	153695779	intron	TIGD4	466	0.32088	0.0668623	2.14963e-06	vanillylmandelate (VMA)	Amino Acid	Tyrosine Metabolism
rs6797698	rs6797698	3	58834890	intron	C3orf67	459	-0.548698	0.114321	2.15395e-06	5-HEPE	Lipid	Eicosanoid
kgp3161834	rs73171504	3	170886382	intron	TNIK	459	-0.652761	0.136013	2.1576e-06	glutarate (pentanedioate)	Lipid	Fatty Acid, Dicarboxylate
rs1981703	rs1981703	7	21099912	intergenic	none	477	-0.315107	0.0656919	2.15959e-06	tryptophan	Amino Acid	Tryptophan Metabolism
rs9877971	rs9877971	3	84876250	intron	LINC00971	459	-0.328127	0.0683735	2.15992e-06	myo-inositol	Lipid	Inositol Metabolism
kgp16987819	rs144404284	6	32553401	intron	HLA-DRB1	460	0.653212	0.13612	2.16107e-06	4-methylcatechol sulfate	Xenobiotics	Benzoate Metabolism
rs13217642	rs13217642	6	37586059	intergenic	none	473	0.356258	0.0742662	2.16174e-06	dodecanedioate	Lipid	Fatty Acid, Dicarboxylate
rs17027258	rs17027258	2	103091540	intron	SLC9A4	458	-0.335336	0.0698852	2.16801e-06	oleoyl-oleoyl-glycerol (18:1/18:1) [1]*	Lipid	Diacylglycerol
rs1553992	rs1553992	3	57280735	intron	APPL1	314	-0.375794	0.077862	2.17361e-06	4-hydroxyglutamate	Amino Acid	Glutamate Metabolism
rs1914826	rs1914826	8	8221088	intron	SGK223	471	0.352109	0.0734158	2.17408e-06	leucine	Amino Acid	Leucine, Isoleucine and Valine Metabolism
rs1782627	rs1782627	6	161196800	intergenic	none	477	-0.310992	0.0648537	2.17462e-06	lactosyl-N-nervonoyl-sphingosine (d18:1/24:1)*	Lipid	Ceramides
rs2590688	rs2590688	1	208328224	intron	PLXNA2	471	0.314387	0.0655515	2.17475e-06	N-acetylvaline	Amino Acid	Leucine, Isoleucine and Valine Metabolism
kgp29139919	rs151185856	4	46328714	intron	GABRA2	470	-1.34148	0.279713	2.17726e-06	1-arachidonoyl-GPC (20:4n6)*	Lipid	Lysophospholipid
rs7930953	rs7930953	11	6088712	intergenic	none	474	-0.306532	0.0639232	2.17808e-06	N1-methylinosine	Nucleotide	Purine Metabolism, (Hypo)Xanthine/Inosine containing
rs1363627	rs1363627	5	169129842	intron	DOCK2	456	0.303771	0.0633198	2.18102e-06	2'-deoxyuridine	Nucleotide	Pyrimidine Metabolism, Uracil containing
kgp24786746	rs138775196	1	78855149	intergenic	none	472	-1.33161	0.277695	2.1818e-06	guanidinoacetate	Amino Acid	Creatine Metabolism
kgp7367844	rs62316543	4	95726997	intron	BMPR1B	467	-0.755375	0.157506	2.18211e-06	3beta,7alpha-dihydroxy-5-cholestenoate	Lipid	Sterol
rs10827503	rs10827503	10	35724454	intron	CCNY	463	0.291103	0.0606992	2.1875e-06	leucylglycine	Peptide	Dipeptide
kgp11928301	rs72800726	5	152887841	intron	GRIA1	469	-0.556733	0.116106	2.18763e-06	1-arachidonoyl-GPA (20:4)	Lipid	Lysophospholipid
rs11705943	rs11705943	3	152025423	intron	MBNL1	454	-0.427207	0.0890585	2.18882e-06	3-methyl catechol sulfate (1)	Xenobiotics	Benzoate Metabolism
kgp4924740	rs143140582	5	151201719	downstream-gene	none	398	1.29039	0.268516	2.18989e-06	1,2-dipalmitoyl-GPE (16:0/16:0)*	Lipid	Phosphatidylethanolamine (PE)
rs2371052	rs2371052	12	55346488	intron	TESPA1	448	-0.447785	0.0933353	2.1905e-06	dimethyl sulfone	Xenobiotics	Chemical
rs914389	rs914389	2	77122673	intron	LRRTM4	471	0.576592	0.120268	2.19357e-06	indoleacetate	Amino Acid	Tryptophan Metabolism
kgp11419405	rs2569538	19	11238548	intron	LDLR	469	0.52214	0.108911	2.19659e-06	carnitine	Lipid	Carnitine Metabolism
kgp3104495	rs10954650	7	139326552	intron	HIPK2	433	-0.293319	0.0611202	2.19815e-06	N6-carboxymethyllysine	Carbohydrate	Advanced Glycation End-product
kgp4628073	rs527118	12	371410	intron	SLC6A13	468	-0.319173	0.0665775	2.19984e-06	deoxycarnitine	Lipid	Carnitine Metabolism
rs6919894	rs6919894	6	6495522	intron	LY86-AS1	471	0.350955	0.0732194	2.20417e-06	1-palmitoyl-2-stearoyl-GPC (16:0/18:0)	Lipid	Phosphatidylcholine (PC)
rs10129385	rs10129385	14	52959478	intron	TXNDC16	434	-0.374826	0.0781184	2.20579e-06	suberate (octanedioate)	Lipid	Fatty Acid, Dicarboxylate
rs5906426	#N/A	23	43877475	#N/A	#N/A	357	-0.253723	0.0527252	2.20719e-06	N-alpha-acetylornithine	Amino Acid	Urea cycle; Arginine and Proline Metabolism
rs12883250	rs12883250	14	88446876	intron	GALC	468	-0.307063	0.0640696	2.21406e-06	urea	Amino Acid	Urea cycle; Arginine and Proline Metabolism
kgp7761903	rs6574294	14	76871068	intron	ESRRB	472	0.294528	0.0614608	2.21421e-06	citrate	Energy	TCA Cycle
rs6938017	rs6938017	6	85766507	intergenic	none	471	-0.502379	0.104851	2.2237e-06	isobutyrylcarnitine (C4)	Amino Acid	Leucine, Isoleucine and Valine Metabolism
rs6952519	rs6952519	7	44705690	intron	OGDH	456	0.709599	0.148045	2.22575e-06	3-hydroxylaurate	Lipid	Fatty Acid, Monohydroxy
kgp5390848	rs7333480	13	93065427	intron	GPC5	460	0.724955	0.151271	2.22764e-06	alpha-tocopherol	Cofactors and Vitamins	Tocopherol Metabolism
rs17101394	rs17101394	14	64232386	intergenic	none	475	0.413968	0.0864153	2.22784e-06	ceramide (d18:1/20:0, d16:1/22:0, d20:1/18:0)*	Lipid	Ceramides
rs7155490	rs7155490	14	52937255	missense	TXNDC16	474	-0.358717	0.0748848	2.2313e-06	cysteine sulfinic acid	Amino Acid	Methionine, Cysteine, SAM and Taurine Metabolism
rs7661296	rs7661296	4	56155385	intergenic	none	472	-0.445245	0.092944	2.23166e-06	1-palmitoyl-2-oleoyl-GPC (16:0/18:1)	Lipid	Phosphatidylcholine (PC)
kgp1535927	rs1952623	14	34690767	intergenic	none	467	0.482168	0.100657	2.24094e-06	4-hydroxyhippurate	Xenobiotics	Benzoate Metabolism
rs415234	rs415234	5	8522021	intergenic	none	470	-0.300265	0.0626916	2.24412e-06	N1-methyladenosine	Nucleotide	Purine Metabolism, Adenine containing
rs10849860	rs10849860	12	121668254	intron	P2RX4	459	-0.382479	0.0798339	2.24465e-06	gamma-glutamylleucine	Peptide	Gamma-glutamyl Amino Acid
kgp5458852	rs17368821	8	108339611	intron	ANGPT1	465	-0.488161	0.10191	2.24475e-06	4-vinylphenol sulfate	Xenobiotics	Benzoate Metabolism
kgp4254086	rs11748119	5	153009687	intron	GRIA1	469	-0.856991	0.178932	2.24629e-06	1-linoleoyl-2-arachidonoyl-GPC (18:2/20:4n6)*	Lipid	Phosphatidylcholine (PC)
kgp6579495	rs10873289	14	76865501	intron	ESRRB	480	0.380545	0.07948	2.24802e-06	uridine	Nucleotide	Pyrimidine Metabolism, Uracil containing
rs11750982	rs11750982	6	36666327	intron	RAB44	417	-0.482777	0.10065	2.25068e-06	ceramide (d18:1/14:0, d16:1/16:0)*	Lipid	Ceramides
rs2039493	rs2039493	6	125343597	intron	RNF217	349	0.369845	0.0768953	2.25202e-06	palmitoyl-oleoyl-glycerol (16:0/18:1) [1]*	Lipid	Diacylglycerol
rs1198965	rs1198965	5	141737196	intergenic	none	460	-0.328814	0.0686451	2.2527e-06	eicosenoylcarnitine (C20:1)*	Lipid	Fatty Acid Metabolism(Acyl Carnitine)
rs7580173	rs7580173	2	11548607	intergenic	none	462	0.338301	0.0706321	2.25456e-06	linolenate [alpha or gamma; (18:3n3 or 6)]	Lipid	Polyunsaturated Fatty Acid (n3 and n6)
kgp10467097	rs13283114	9	117817024	intron	TNC	470	-1.09768	0.229239	2.25698e-06	myristoylcarnitine (C14)	Lipid	Fatty Acid Metabolism(Acyl Carnitine)
rs2119179	rs2119179	11	40498570	intron	LRRC4C	374	0.414311	0.0862487	2.25836e-06	paraxanthine	Xenobiotics	Xanthine Metabolism
rs1878315	rs1878315	18	41728970	intergenic	none	464	-0.30337	0.0633484	2.25918e-06	margaroylcarnitine*	Lipid	Fatty Acid Metabolism(Acyl Carnitine)
rs1132776	rs1132776	3	183696402	synonymous	ABCC5	473	-0.308938	0.0645271	2.25963e-06	beta-citrylglutamate	Amino Acid	Glutamate Metabolism
kgp6602110	rs34253001	9	139423836	intron	NOTCH1	353	0.459425	0.0955559	2.26131e-06	N-formylanthranilic acid	Amino Acid	Tryptophan Metabolism
rs7572649	rs7572649	2	205783828	intron	PARD3B	387	0.345634	0.0719964	2.26284e-06	cystathionine	Amino Acid	Methionine, Cysteine, SAM and Taurine Metabolism
rs2545801	rs2545801	5	176841339	upstream-gene	none	466	-0.345763	0.0722102	2.26309e-06	histidylalanine	Peptide	Dipeptide
rs6429540	rs6429540	1	44902285	intron	RNF220	470	-0.341741	0.0713846	2.26798e-06	urea	Amino Acid	Urea cycle; Arginine and Proline Metabolism
rs10900864	rs10900864	5	138773090	stop-gained	DNAJC18	477	-0.301918	0.0630802	2.26998e-06	3-hydroxyhexanoate	Lipid	Fatty Acid, Monohydroxy
rs4132750	rs4132750	15	27651732	intron	GABRG3	463	-0.345237	0.0721067	2.27191e-06	p-cresol sulfate	Xenobiotics	Benzoate Metabolism
rs10968110	rs10968110	9	27792965	intergenic	none	472	-0.298505	0.0623671	2.27678e-06	2-aminobutyrate	Amino Acid	Glutathione Metabolism
rs6849308	rs6849308	4	102776083	intron	BANK1	465	0.587169	0.122657	2.27779e-06	erythritol	Xenobiotics	Food Component/Plant
rs1470569	rs1470569	3	77531926	intron	ROBO2	470	0.276351	0.0577385	2.27945e-06	pregn steroid monosulfate C21H34O5S*	Lipid	Progestin Steroids
rs4416261	rs4416261	2	69569930	intron	GFPT1	463	0.29998	0.062665	2.28078e-06	adipoylcarnitine (C6-DC)	Lipid	Fatty Acid Metabolism(Acyl Carnitine)
rs9505329	rs9505329	6	7960742	intron	BLOC1S5-TXNDC5	465	-0.342307	0.071519	2.28672e-06	sphingomyelin (d18:1/25:0, d19:0/24:1, d20:1/23:0, d19:1/24:0)*	Lipid	Sphingolipid Metabolism
kgp1014812	rs10426201	19	48384749	intron	SULT2A1	477	-0.405638	0.0847829	2.28971e-06	pregnen-diol disulfate C21H34O8S2*	Lipid	Progestin Steroids
rs9847612	rs9847612	3	94091142	intergenic	none	237	-0.506392	0.104523	2.29065e-06	tauroursodeoxycholate	Lipid	Secondary Bile Acid Metabolism
rs11097166	rs11097166	4	88611344	intergenic	none	467	0.319246	0.0667129	2.29337e-06	3-hydroxybutyrate (BHBA)	Lipid	Ketone Bodies
kgp31146838	#N/A	23	31244148	#N/A	#N/A	446	0.377893	0.0789259	2.2961e-06	vanillactate	Amino Acid	Tyrosine Metabolism
rs1043261	rs1043261	3	53899276	stop-gained	IL17RB,ACTR8	471	0.541784	0.113238	2.29727e-06	N-methylpipecolate	Xenobiotics	Chemical
rs11812097	rs11812097	10	3620969	intergenic	none	469	-0.386048	0.0806949	2.30493e-06	1-linoleoyl-GPI (18:2)*	Lipid	Lysophospholipid
rs12947748	rs12947748	17	54471542	intron	ANKFN1	415	-0.341893	0.07135	2.30591e-06	campesterol	Lipid	Sterol
rs10929015	rs10929015	2	235130693	intergenic	none	252	0.411217	0.0850325	2.3073e-06	acesulfame	Xenobiotics	Food Component/Plant
kgp4545379	rs148305820	10	131315562	intron	MGMT	468	0.832174	0.173956	2.30878e-06	ribonate	Carbohydrate	Pentose Metabolism
kgp5556969	rs73367025	6	5336097	intron	FARS2	463	0.429759	0.089831	2.31307e-06	gamma-glutamylleucine	Peptide	Gamma-glutamyl Amino Acid
rs8068784	rs8068784	17	13276796	intergenic	none	467	0.318777	0.0666419	2.31458e-06	N-acetyl-beta-alanine	Nucleotide	Pyrimidine Metabolism, Uracil containing
rs1573255	#N/A	23	95015462	#N/A	#N/A	473	0.272103	0.0568959	2.31666e-06	sarcosine	Amino Acid	Glycine, Serine and Threonine Metabolism
rs1552313	rs1552313	8	93202710	intergenic	none	479	0.307102	0.064225	2.31738e-06	sphingomyelin (d18:2/21:0, d16:2/23:0)*	Lipid	Sphingolipid Metabolism
kgp5207111	rs2603154	4	69363530	downstream-gene	none	472	0.332873	0.0696053	2.31996e-06	androsterone sulfate	Lipid	Androgenic Steroids
rs7780167	rs7780167	7	12071741	intergenic	none	435	-0.311133	0.0649907	2.32018e-06	docosahexaenoylcarnitine (C22:6)*	Lipid	Fatty Acid Metabolism(Acyl Carnitine)
kgp10246229	rs77242050	4	15813710	intron	CD38	473	1.23062	0.257336	2.32033e-06	aconitate [cis or trans]	Energy	TCA Cycle
rs2809789	rs2809789	1	101041054	intergenic	none	463	-0.304525	0.0636698	2.3263e-06	margarate (17:0)	Lipid	Long Chain Fatty Acid
rs2647399	rs2647399	6	76390077	intron	SENP6	471	-0.293797	0.0614442	2.32985e-06	2-hydroxy-3-methylvalerate	Amino Acid	Leucine, Isoleucine and Valine Metabolism
rs7661296	rs7661296	4	56155385	intergenic	none	476	-0.462035	0.0966436	2.33076e-06	1-stearoyl-GPE (18:0)	Lipid	Lysophospholipid
rs4363757	rs4363757	13	55350946	intergenic	none	469	0.985627	0.206144	2.3356e-06	1-dihomo-linolenylglycerol (20:3)	Lipid	Monoacylglycerol
kgp3471481	rs881676	9	133891847	intron	LAMC3	461	0.374056	0.0782192	2.33722e-06	octadecanedioate	Lipid	Fatty Acid, Dicarboxylate
rs10948172	rs10948172	6	44777691	intergenic	none	475	-0.338155	0.0707453	2.34235e-06	glycosyl ceramide (d18:2/24:1, d18:1/24:2)*	Lipid	Ceramides
rs10485691	rs10485691	20	41008738	intron	PTPRT	471	-0.394072	0.082435	2.34237e-06	N-acetylcarnosine	Peptide	Dipeptide Derivative
rs11647822	rs11647822	16	62388684	intergenic	none	474	-0.305001	0.0638077	2.34252e-06	kynurenine	Amino Acid	Tryptophan Metabolism
rs11841355	rs11841355	13	84750814	intron	LINC00333	469	0.312984	0.0654696	2.34291e-06	laurylcarnitine (C12)	Lipid	Fatty Acid Metabolism(Acyl Carnitine)
rs1123991	rs1123991	11	4703165	synonymous	OR51E2	479	-0.396923	0.0830509	2.34373e-06	2-pyrrolidinone	Amino Acid	Glutamate Metabolism
rs17248759	#N/A	23	22188778	#N/A	#N/A	452	0.257323	0.0538034	2.34523e-06	tyramine O-sulfate	Amino Acid	Tyrosine Metabolism
rs7173371	rs7173371	15	59502497	intron	MYO1E	358	0.388298	0.0809123	2.34546e-06	indoleacetylglutamine	Amino Acid	Tryptophan Metabolism
kgp4429220	rs11985485	8	41117856	downstream-gene	none	478	-1.00459	0.21021	2.34847e-06	stearoyl sphingomyelin (d18:1/18:0)	Lipid	Sphingolipid Metabolism
rs4791016	rs4791016	17	64887517	intergenic	none	433	0.356458	0.0745015	2.35412e-06	oleoyl-arachidonoyl-glycerol (18:1/20:4) [2]*	Lipid	Diacylglycerol
kgp30541597	#N/A	23	31336410	#N/A	#N/A	473	0.366763	0.0767433	2.35419e-06	orotidine	Nucleotide	Pyrimidine Metabolism, Orotate containing
rs3813229	rs3813229	2	74056564	5-prime-UTR	STAMBP	475	0.321405	0.0672591	2.35676e-06	N-acetylarginine	Amino Acid	Urea cycle; Arginine and Proline Metabolism
kgp2548710	rs55737023	2	29680753	intron	ALK	474	-0.938064	0.196301	2.35697e-06	citrate	Energy	TCA Cycle
rs16923832	rs16923832	9	786833	intergenic	none	472	-1.05939	0.221703	2.36328e-06	gamma-glutamyl-epsilon-lysine	Peptide	Gamma-glutamyl Amino Acid
kgp2742061	rs28461916	15	90354031	intron	ANPEP	470	-0.318474	0.066646	2.36384e-06	1-myristoyl-2-palmitoyl-GPC (14:0/16:0)	Lipid	Phosphatidylcholine (PC)
rs4830608	#N/A	23	7031065	#N/A	#N/A	456	0.221093	0.0462498	2.36414e-06	androstenediol (3beta,17beta) monosulfate (2)	Lipid	Androgenic Steroids
rs4596974	rs4596974	10	5092048	intron	AKR1C3	387	-1.59781	0.333481	2.36506e-06	cystathionine	Amino Acid	Methionine, Cysteine, SAM and Taurine Metabolism
kgp7288271	rs34240571	17	43761751	intron	CRHR1	453	1.18015	0.246863	2.36664e-06	N-(2-furoyl)glycine	Xenobiotics	Food Component/Plant
rs16897280	rs16897280	8	123680920	intergenic	none	472	-0.530279	0.110989	2.3704e-06	arabitol/xylitol	Carbohydrate	Pentose Metabolism
kgp1145425	rs1536531	10	12522144	intron	CAMK1D	471	-0.434781	0.0910007	2.37172e-06	3beta-hydroxy-5-cholestenoate	Lipid	Sterol
rs2654735	rs2654735	4	112398613	intergenic	none	449	-0.322501	0.0674595	2.37207e-06	sucrose	Carbohydrate	Disaccharides and Oligosaccharides
kgp11821732	rs1474329	2	215961921	intron	ABCA12	473	-0.475288	0.0994867	2.37298e-06	2-stearoyl-GPE (18:0)*	Lipid	Lysophospholipid
kgp15748796	rs114856802	1	85334238	intron	LPAR3	470	0.997597	0.208802	2.37378e-06	eicosanodioate	Lipid	Fatty Acid, Dicarboxylate
rs1496329	rs1496329	2	42688797	intron	KCNG3	376	0.505613	0.105497	2.37388e-06	3-methyladipate	Lipid	Fatty Acid, Dicarboxylate
rs3020343	rs3020343	6	152054363	intron	ESR1	460	0.286564	0.059964	2.37462e-06	taurolithocholate 3-sulfate	Lipid	Secondary Bile Acid Metabolism
rs1433394	rs1433394	8	122148511	intergenic	none	468	-0.367493	0.0769166	2.3756e-06	hypotaurine	Amino Acid	Methionine, Cysteine, SAM and Taurine Metabolism
rs2690295	rs2690295	7	95443892	intron	DYNC1I1	474	0.301118	0.0630344	2.37568e-06	1-arachidonoyl-GPI (20:4)*	Lipid	Lysophospholipid
kgp4820659	rs72729458	15	40232482	intron	EIF2AK4	469	1.23685	0.258902	2.37978e-06	mannitol/sorbitol	Carbohydrate	Fructose, Mannose and Galactose Metabolism
rs7661296	rs7661296	4	56155385	intergenic	none	473	-0.466384	0.0976389	2.38186e-06	1-oleoyl-GPC (18:1)	Lipid	Lysophospholipid
rs2073866	rs2073866	17	49738719	intron	CA10	466	-0.327077	0.0684631	2.38285e-06	N-delta-acetylornithine	Amino Acid	Urea cycle; Arginine and Proline Metabolism
rs6954895	rs6954895	7	35586206	intergenic	none	476	-0.314358	0.0658188	2.38336e-06	N6-carbamoylthreonyladenosine	Nucleotide	Purine Metabolism, Adenine containing
rs10219761	rs10219761	12	62611260	intergenic	none	469	-0.351805	0.0736505	2.38686e-06	1-palmitoyl-2-arachidonoyl-GPC (16:0/20:4n6)	Lipid	Phosphatidylcholine (PC)
rs17739099	rs17739099	2	75792267	intron	EVA1A	466	-0.366747	0.0767765	2.38968e-06	N-acetylmethionine sulfoxide	Amino Acid	Methionine, Cysteine, SAM and Taurine Metabolism
rs2274826	rs2274826	20	3856678	3-prime-UTR	MAVS	462	-0.595041	0.124555	2.38979e-06	dihomo-linolenoyl-choline	Lipid	Fatty Acid Metabolism (Acyl Choline)
rs234683	rs234683	1	184890756	intron	FAM129A	467	0.615536	0.128866	2.39127e-06	1-stearoyl-GPC (18:0)	Lipid	Lysophospholipid
kgp4535491	rs606670	15	50011849	intergenic	none	464	0.929182	0.194519	2.39272e-06	4-ethylphenylsulfate	Xenobiotics	Benzoate Metabolism
kgp2378306	rs243867	16	55509900	upstream-gene	none	472	-0.304146	0.0636857	2.39334e-06	1-stearoyl-GPC (18:0)	Lipid	Lysophospholipid
kgp57994	rs80218044	7	99271606	intron	CYP3A5,ZSCAN25	250	1.19088	0.246628	2.39637e-06	tauro-beta-muricholate	Lipid	Primary Bile Acid Metabolism
rs951528	rs951528	2	123680257	intergenic	none	465	0.367423	0.0769263	2.39705e-06	methyl-4-hydroxybenzoate sulfate	Xenobiotics	Benzoate Metabolism
rs17007417	rs17007417	2	72035671	intergenic	none	474	-0.449573	0.0941558	2.40137e-06	oleoylcholine	Lipid	Fatty Acid Metabolism (Acyl Choline)
kgp4613190	rs149136480	8	133277882	intron	KCNQ3	463	-0.957585	0.200494	2.40183e-06	myo-inositol	Lipid	Inositol Metabolism
rs9569446	rs9569446	13	56807345	intergenic	none	469	-0.347584	0.0727947	2.40763e-06	sphingomyelin (d18:2/23:0, d18:1/23:1, d17:1/24:1)*	Lipid	Sphingolipid Metabolism
rs2499714	rs2499714	6	34072215	intron	GRM4	470	-0.449115	0.0940636	2.40913e-06	linoleoyl ethanolamide	Lipid	Endocannabinoid
rs964449	rs964449	7	116534820	intron	CAPZA2	462	-0.269207	0.0563716	2.40962e-06	p-cresol sulfate	Xenobiotics	Benzoate Metabolism
rs5995158	rs5995158	22	36109415	upstream-gene	none	467	1.30639	0.273597	2.41045e-06	1-stearoyl-GPI (18:0)	Lipid	Lysophospholipid
rs3850168	rs3850168	3	135351730	intergenic	none	465	0.521275	0.109167	2.41177e-06	4-vinylphenol sulfate	Xenobiotics	Benzoate Metabolism
rs7052748	#N/A	23	24812929	#N/A	#N/A	472	-0.916994	0.192089	2.41544e-06	epiandrosterone sulfate	Lipid	Androgenic Steroids
kgp35177273	rs9470964	6	39016096	upstream-gene	none	474	0.554978	0.116276	2.42232e-06	5-oxoproline	Amino Acid	Glutathione Metabolism
rs10244509	rs10244509	7	158159799	intron	PTPRN2	469	-1.33934	0.280583	2.42412e-06	tryptophan	Amino Acid	Tryptophan Metabolism
kgp1569969	rs76022031	15	99341797	intron	IGF1R	395	-1.31639	0.275132	2.42443e-06	DSGEGDFXAEGGGVR*	Peptide	Fibrinogen Cleavage Peptide
rs7513873	rs7513873	1	158803873	intron	MNDA	460	-0.353736	0.0740901	2.4261e-06	ceramide (d16:1/24:1, d18:1/22:1)*	Lipid	Ceramides
rs4645434	rs4645434	6	152665261	missense	SYNE1	465	-0.310343	0.0650197	2.43415e-06	imidazole lactate	Amino Acid	Histidine Metabolism
rs11199892	rs11199892	10	123076181	intergenic	none	471	-0.407378	0.0853721	2.43981e-06	carnitine	Lipid	Carnitine Metabolism
rs1507672	rs1507672	2	123763312	intergenic	none	466	0.354976	0.0743846	2.44282e-06	methyl-4-hydroxybenzoate sulfate	Xenobiotics	Benzoate Metabolism
kgp7061596	rs115100139	2	113238346	upstream-gene	none	469	-0.807202	0.169162	2.44314e-06	cysteine	Amino Acid	Methionine, Cysteine, SAM and Taurine Metabolism
rs262775	rs262775	5	165079273	intergenic	none	442	-0.329719	0.0690457	2.44344e-06	5-HETrE	Lipid	Eicosanoid
rs8095910	rs8095910	18	34587096	intron	KIAA1328	461	-0.466118	0.0976654	2.44536e-06	histidylalanine	Peptide	Dipeptide
kgp7669168	rs2075642	19	45377467	intron	PVRL2	465	0.35724	0.0748643	2.44826e-06	sphingomyelin (d18:1/25:0, d19:0/24:1, d20:1/23:0, d19:1/24:0)*	Lipid	Sphingolipid Metabolism
rs16988606	rs16988606	4	33098368	intergenic	none	463	0.512737	0.107466	2.45938e-06	4-ethylphenylsulfate	Xenobiotics	Benzoate Metabolism
rs9326979	rs9326979	5	115285514	intergenic	none	464	0.309384	0.0648481	2.46063e-06	lignoceroyl sphingomyelin (d18:1/24:0)	Lipid	Sphingolipid Metabolism
rs2092933	rs2092933	1	23711376	intron	TCEA3	470	-0.453073	0.0949961	2.46937e-06	epiandrosterone sulfate	Lipid	Androgenic Steroids
rs7568533	rs7568533	2	64547448	intergenic	none	457	0.393298	0.0824349	2.47001e-06	glycosyl-N-(2-hydroxynervonoyl)-sphingosine (d18:1/24:1(2OH))*	Lipid	Ceramides
rs6546824	rs6546824	2	73587331	intergenic	none	471	0.326235	0.0684051	2.47041e-06	N-acetylleucine	Amino Acid	Leucine, Isoleucine and Valine Metabolism
rs10910843	rs10910843	1	145691112	downstream-gene	none	449	-0.382977	0.0802542	2.47068e-06	3-phenylpropionate (hydrocinnamate)	Xenobiotics	Benzoate Metabolism
rs9696683	rs9696683	9	78268985	intergenic	none	473	-0.352089	0.0738327	2.47247e-06	palmitoyl dihydrosphingomyelin (d18:0/16:0)*	Lipid	Sphingolipid Metabolism
kgp8252045	rs75404994	11	66612234	intron	RCE1,C11orf80	468	-0.712784	0.149452	2.47301e-06	palmitoyl-linoleoyl-glycerol (16:0/18:2) [2]*	Lipid	Diacylglycerol
rs17364704	rs17364704	9	121081100	intergenic	none	406	-0.382149	0.0799761	2.47476e-06	cinnamoylglycine	Xenobiotics	Food Component/Plant
rs10485720	rs10485720	20	8144719	intron	PLCB1	464	0.362941	0.0760956	2.47652e-06	cholate	Lipid	Primary Bile Acid Metabolism
kgp5164993	rs80182763	5	35156982	intron	PRLR	470	-1.21225	0.254249	2.48607e-06	gamma-glutamyl-epsilon-lysine	Peptide	Gamma-glutamyl Amino Acid
rs2016573	rs2016573	8	122608079	intergenic	none	449	-0.328285	0.0688177	2.49044e-06	glycerophosphoinositol*	Lipid	Phospholipid Metabolism
rs6697964	rs6697964	1	172962496	intergenic	none	475	-0.31005	0.0650418	2.4908e-06	sphingomyelin (d18:2/21:0, d16:2/23:0)*	Lipid	Sphingolipid Metabolism
kgp584843	rs77428049	4	149220477	intron	NR3C2	258	0.763198	0.158452	2.49251e-06	chiro-inositol	Lipid	Inositol Metabolism
rs12672921	rs12672921	7	14671325	intron	DGKB	458	-0.374422	0.0785134	2.49335e-06	1-myristoylglycerol (14:0)	Lipid	Monoacylglycerol
kgp9895850	rs2540341	7	158847931	intron	VIPR2	334	-0.61423	0.128189	2.4935e-06	cysteine-glutathione disulfide	Amino Acid	Glutathione Metabolism
kgp2628438	rs881677	9	133891828	intron	LAMC3	461	0.372732	0.0781675	2.49469e-06	octadecanedioate	Lipid	Fatty Acid, Dicarboxylate
rs6919894	rs6919894	6	6495522	intron	LY86-AS1	474	0.35401	0.0742671	2.49476e-06	1-palmitoyl-GPC (16:0)	Lipid	Lysophospholipid
rs9601116	rs9601116	13	79251406	intergenic	none	476	0.416173	0.0873174	2.49784e-06	4-acetamidobutanoate	Amino Acid	Polyamine Metabolism
rs16910074	rs16910074	10	58805347	intergenic	none	467	-0.809226	0.169747	2.49901e-06	glycerol	Lipid	Glycerolipid Metabolism
rs9905461	rs9905461	17	32397067	intron	ASIC2	469	-0.350192	0.0734628	2.49959e-06	3beta-hydroxy-5-cholestenoate	Lipid	Sterol
rs7869415	rs7869415	9	99311177	intron	CDC14B	473	-1.02582	0.215223	2.5013e-06	ceramide (d18:2/24:1, d18:1/24:2)*	Lipid	Ceramides
rs9310449	rs9310449	3	14591346	intergenic	none	466	-0.407716	0.0855267	2.50203e-06	alpha-hydroxyisocaproate	Amino Acid	Leucine, Isoleucine and Valine Metabolism
rs13091880	rs13091880	3	111646052	intron	PHLDB2	477	0.291964	0.0612666	2.50518e-06	sphingomyelin (d18:1/19:0, d19:1/18:0)*	Lipid	Sphingolipid Metabolism
rs10201517	rs10201517	2	66953286	intergenic	none	462	-0.337342	0.0707676	2.5106e-06	androstenediol (3alpha, 17alpha) monosulfate (2)	Lipid	Androgenic Steroids
kgp10948368	rs854941	22	20263507	intergenic	none	451	-0.740875	0.155373	2.5107e-06	tiglylcarnitine (C5:1-DC)	Amino Acid	Leucine, Isoleucine and Valine Metabolism
rs4473785	rs4473785	5	172985611	intergenic	none	467	0.213969	0.0448953	2.51425e-06	gamma-glutamylglutamate	Peptide	Gamma-glutamyl Amino Acid
rs6714537	rs6714537	2	1735480	intron	PXDN	260	-0.565445	0.117477	2.52116e-06	acisoga	Amino Acid	Polyamine Metabolism
rs11177540	rs11177540	12	41029370	intergenic	none	420	-0.326548	0.0684452	2.53443e-06	docosapentaenoate (n6 DPA; 22:5n6)	Lipid	Polyunsaturated Fatty Acid (n3 and n6)
rs7659755	rs7659755	4	182009132	intron	LINC00290	449	-0.38915	0.0816402	2.53443e-06	1-palmitoleoyl-2-linoleoyl-GPC (16:1/18:2)*	Lipid	Phosphatidylcholine (PC)
kgp10565603	rs76174487	17	62010309	upstream-gene	none	252	1.14788	0.238373	2.53536e-06	N-acetyl-cadaverine	Amino Acid	Lysine Metabolism
rs11019173	rs11019173	11	90492959	intergenic	none	455	0.694145	0.145665	2.54012e-06	uracil	Nucleotide	Pyrimidine Metabolism, Uracil containing
rs3862342	rs3862342	11	49357043	intergenic	none	462	-0.328916	0.0690432	2.54637e-06	N-acetyl-aspartyl-glutamate (NAAG)	Amino Acid	Glutamate Metabolism
kgp12344503	rs72654911	8	67761122	intron	SGK3,C8orf44-SGK3	469	0.656862	0.137911	2.54722e-06	4-vinylphenol sulfate	Xenobiotics	Benzoate Metabolism
kgp1526094	rs4725967	7	150541669	intron	AOC1	419	0.350934	0.073572	2.5482e-06	cytidine	Nucleotide	Pyrimidine Metabolism, Cytidine containing
rs10001447	rs10001447	4	182756765	intergenic	none	358	-0.3609	0.0754856	2.55124e-06	indoleacetylglutamine	Amino Acid	Tryptophan Metabolism
rs6741029	rs6741029	2	75345195	intron	TACR1	472	-0.32608	0.0684759	2.5545e-06	N1-methylinosine	Nucleotide	Purine Metabolism, (Hypo)Xanthine/Inosine containing
rs710038	rs710038	14	62125638	downstream-gene	none	471	0.326182	0.0684959	2.55474e-06	N-behenoyl-sphingadienine (d18:2/22:0)*	Lipid	Sphingolipid Metabolism
kgp3208588	rs11572842	1	216676259	downstream-gene	none	473	0.303068	0.0636498	2.55867e-06	palmitoleoylcarnitine (C16:1)*	Lipid	Fatty Acid Metabolism(Acyl Carnitine)
rs4494803	rs4494803	2	43109042	intergenic	none	467	0.325908	0.068436	2.55893e-06	N-acetyltaurine	Amino Acid	Methionine, Cysteine, SAM and Taurine Metabolism
rs16965026	rs16965026	15	37713397	intergenic	none	462	-0.425307	0.0892984	2.56028e-06	adipoylcarnitine (C6-DC)	Lipid	Fatty Acid Metabolism(Acyl Carnitine)
kgp8476420	rs6024733	20	54826835	downstream-gene	none	433	-0.543129	0.113944	2.56246e-06	azelate (nonanedioate)	Lipid	Fatty Acid, Dicarboxylate
rs6992905	rs6992905	8	92916704	intergenic	none	475	0.667025	0.140109	2.56466e-06	1-oleoyl-2-docosahexaenoyl-GPC (18:1/22:6)*	Lipid	Phosphatidylcholine (PC)
kgp12439387	rs11037	6	32945956	synonymous	BRD2	474	1.41888	0.298039	2.56648e-06	eicosenoate (20:1)	Lipid	Long Chain Fatty Acid
rs412080	rs412080	8	108646968	intergenic	none	448	-0.332633	0.0698301	2.57466e-06	retinal	Xenobiotics	Food Component/Plant
kgp4942404	rs1837983	1	146628635	3-prime-UTR	PRKAB2	470	-0.304907	0.0640489	2.57481e-06	gamma-glutamyl-epsilon-lysine	Peptide	Gamma-glutamyl Amino Acid
rs11040700	rs11040700	11	50023832	intergenic	none	458	-0.290958	0.0611033	2.57901e-06	N-acetyl-aspartyl-glutamate (NAAG)	Amino Acid	Glutamate Metabolism
kgp10916639	rs9903561	17	12049035	downstream-gene	none	456	-0.483814	0.101608	2.58426e-06	12-HETE	Lipid	Eicosanoid
rs9892443	rs9892443	17	63713663	intron	CEP112	467	-0.360449	0.0757273	2.58808e-06	taurocholenate sulfate	Lipid	Secondary Bile Acid Metabolism
rs7593324	rs7593324	2	59065808	intron	FLJ30838	309	-0.498961	0.104172	2.59542e-06	arabinose	Carbohydrate	Pentose Metabolism
kgp10858314	rs78576559	2	240022222	intron	HDAC4	466	-1.24663	0.261946	2.59838e-06	1-oleoyl-GPI (18:1)*	Lipid	Lysophospholipid
rs13378928	rs13378928	13	36435568	intron	DCLK1	452	-0.198836	0.041766	2.60142e-06	glucuronate	Carbohydrate	Aminosugar Metabolism
rs10811465	rs10811465	9	21080518	upstream-gene	none	465	0.341155	0.0716873	2.6023e-06	ergothioneine	Xenobiotics	Food Component/Plant
kgp4609994	rs114728681	2	33683827	intron	RASGRP3	464	-0.921973	0.19374	2.6051e-06	5alpha-androstan-3beta,17beta-diol disulfate	Lipid	Androgenic Steroids
kgp341008	rs4459318	11	119541778	intron	PVRL1	389	0.344912	0.0723075	2.60874e-06	3-hydroxysebacate	Lipid	Fatty Acid, Monohydroxy
kgp5336935	rs3814309	1	110277403	3-prime-UTR	GSTM3	328	0.395787	0.0827419	2.60893e-06	alpha-CEHC sulfate	Cofactors and Vitamins	Tocopherol Metabolism
kgp1140940	rs41309381	20	62872505	3-prime-UTR	MYT1	472	-0.563402	0.118426	2.61013e-06	N6-acetyllysine	Amino Acid	Lysine Metabolism
rs1432523	rs1432523	2	183023484	intron	PDE1A	412	-0.28686	0.0601895	2.61049e-06	lactosyl-N-behenoyl-sphingosine (d18:1/22:0)*	Lipid	Sphingolipid Metabolism
rs4822907	rs4822907	22	27953418	intergenic	none	475	-0.357995	0.0752609	2.61405e-06	ceramide (d18:2/24:1, d18:1/24:2)*	Lipid	Ceramides
rs6033226	rs6033226	20	11773203	intergenic	none	458	-0.339368	0.0713144	2.61566e-06	etiocholanolone glucuronide	Lipid	Androgenic Steroids
rs4953477	rs4953477	2	47438851	intergenic	none	468	-0.304268	0.0639564	2.61608e-06	glycolithocholate sulfate*	Lipid	Secondary Bile Acid Metabolism
rs11633278	rs11633278	15	101561092	intron	LRRK1	468	-0.60783	0.127764	2.61616e-06	andro steroid monosulfate C19H28O6S (1)*	Lipid	Androgenic Steroids
rs7952525	rs7952525	11	96879194	intergenic	none	468	-0.303268	0.0637465	2.61624e-06	sphingomyelin (d18:2/18:1)*	Lipid	Sphingolipid Metabolism
rs905539	rs905539	8	74507018	intron	STAU2	406	0.35549	0.0745844	2.61856e-06	1-methylguanidine	Amino Acid	Guanidino and Acetamido Metabolism
rs6064531	rs6064531	20	55918939	3-prime-UTR	SPO11	426	-0.85891	0.180328	2.61877e-06	3,7-dimethylurate	Xenobiotics	Xanthine Metabolism
kgp1924766	rs41308240	5	52321490	intron	ITGA2	469	-0.978212	0.205633	2.61881e-06	N-delta-acetylornithine	Amino Acid	Urea cycle; Arginine and Proline Metabolism
kgp3658332	rs4984997	16	8822840	intron	ABAT	443	-0.397927	0.0835908	2.6204e-06	glycosyl-N-behenoyl-sphingosine (d18:1/22:0)*	Lipid	Ceramides
kgp12491970	rs55940287	3	42573422	intron	VIPR1	476	1.26334	0.265634	2.62203e-06	N6-carbamoylthreonyladenosine	Nucleotide	Purine Metabolism, Adenine containing
rs2561196	rs2561196	5	65105622	intron	NLN	472	-0.291733	0.0613353	2.62303e-06	gamma-glutamyl-alpha-lysine	Peptide	Gamma-glutamyl Amino Acid
rs7579759	rs7579759	2	28693648	intergenic	none	474	-0.299042	0.0628768	2.62456e-06	choline	Lipid	Phospholipid Metabolism
rs3862101	rs3862101	8	17607488	intron	MTUS1	469	0.442034	0.0929319	2.6255e-06	3-hydroxydecanoate	Lipid	Fatty Acid, Monohydroxy
kgp1158973	rs72801093	2	46111576	intron	PRKCE	432	0.363213	0.0762799	2.62577e-06	succinimide	Xenobiotics	Chemical
rs10911836	rs10911836	1	186149235	intron	HMCN1	421	0.316576	0.0664625	2.62611e-06	chenodeoxycholate	Lipid	Primary Bile Acid Metabolism
rs2102309	rs2102309	4	139745929	intergenic	none	474	-0.277085	0.0582629	2.62718e-06	sphingomyelin (d18:1/14:0, d16:1/16:0)*	Lipid	Sphingolipid Metabolism
rs6810977	rs6810977	4	12776391	intergenic	none	474	-0.503456	0.105871	2.63225e-06	1-(1-enyl-palmitoyl)-2-linoleoyl-GPC (P-16:0/18:2)*	Lipid	Plasmalogen
rs10815596	rs10815596	9	743046	intron	KANK1	465	0.300301	0.0631362	2.63346e-06	5alpha-pregnan-3beta,20alpha-diol disulfate	Lipid	Progestin Steroids
kgp37851708	rs11635235	15	58811071	intron	LIPC	472	-0.47549	0.0999901	2.63541e-06	6-hydroxyindole sulfate	Xenobiotics	Chemical
kgp4642525	rs145687010	12	2145481	intron	CACNA1C	475	-1.16216	0.244411	2.63605e-06	adenine	Nucleotide	Purine Metabolism, Adenine containing
rs615857	rs615857	2	216576315	intron	LINC00607	258	-0.476153	0.0991134	2.63917e-06	acisoga	Amino Acid	Polyamine Metabolism
rs1924250	rs1924250	1	209129752	intergenic	none	470	0.280306	0.0589461	2.63946e-06	linoleoylcarnitine (C18:2)*	Lipid	Fatty Acid Metabolism(Acyl Carnitine)
rs10159448	rs10159448	1	20701277	intron	LOC339505	459	-0.380776	0.0800537	2.64181e-06	N-oleoyltaurine	Lipid	Endocannabinoid
rs529005	rs529005	13	23745070	intergenic	none	476	-0.306664	0.0645023	2.6424e-06	1-stearoyl-GPE (18:0)	Lipid	Lysophospholipid
kgp11720712	rs16951778	15	68616190	intron	ITGA11	469	-1.00593	0.211571	2.65021e-06	N-acetyltryptophan	Amino Acid	Tryptophan Metabolism
rs11848038	rs11848038	14	32008055	intergenic	none	477	-0.469473	0.0987688	2.65412e-06	1-palmitoyl-2-arachidonoyl-GPE (16:0/20:4)*	Lipid	Phosphatidylethanolamine (PE)
rs3817517	rs3817517	7	154672839	intron	DPP6	469	-0.292899	0.0616103	2.65646e-06	2'-O-methyluridine	Nucleotide	Pyrimidine Metabolism, Uracil containing
rs9388238	rs9388238	6	123731285	intron	TRDN	473	0.395902	0.0832858	2.65667e-06	3-(4-hydroxyphenyl)lactate	Amino Acid	Tyrosine Metabolism
rs294941	rs294941	4	112051379	intergenic	none	313	-0.38215	0.0798999	2.66549e-06	4-hydroxyglutamate	Amino Acid	Glutamate Metabolism
rs733555	rs733555	2	16464227	intergenic	none	468	-0.325167	0.0684103	2.66902e-06	margaroylcarnitine*	Lipid	Fatty Acid Metabolism(Acyl Carnitine)
rs2974657	rs2974657	5	2901649	intergenic	none	473	-0.387435	0.0815233	2.67038e-06	1-linoleoyl-GPE (18:2)*	Lipid	Lysophospholipid
kgp20899169	rs60766327	4	140639178	intron	MGST2,MAML3	470	-1.16944	0.246068	2.67431e-06	gamma-glutamylmethionine	Peptide	Gamma-glutamyl Amino Acid
rs16871943	rs16871943	5	73808746	intergenic	none	469	0.536197	0.112822	2.67492e-06	4-acetamidobutanoate	Amino Acid	Polyamine Metabolism
kgp10041814	rs73512719	6	102208953	intron	GRIK2	438	-1.14218	0.240133	2.67873e-06	5-acetylamino-6-amino-3-methyluracil	Xenobiotics	Xanthine Metabolism
kgp1641921	rs75090510	11	67959806	intron	SUV420H1	458	-0.701969	0.147676	2.68204e-06	myo-inositol	Lipid	Inositol Metabolism
rs885717	rs885717	6	95060183	intergenic	none	471	-0.309388	0.0651124	2.68418e-06	perfluorooctanesulfonic acid (PFOS)	Xenobiotics	Chemical
rs2873957	rs2873957	8	96900622	intergenic	none	468	-0.332199	0.0699089	2.68542e-06	1-methylimidazoleacetate	Amino Acid	Histidine Metabolism
kgp8468676	rs144339260	1	22893903	intron	EPHA8	468	0.988936	0.208119	2.68672e-06	glycerophosphorylcholine (GPC)	Lipid	Phospholipid Metabolism
rs10020457	rs10020457	4	23962961	intron	PPARGC1A	469	0.304533	0.0640945	2.69113e-06	10-undecenoate (11:1n1)	Lipid	Medium Chain Fatty Acid
kgp3125302	rs17792496	6	76416316	intron	SENP6	471	-0.544888	0.114692	2.6933e-06	N-trimethyl 5-aminovalerate	Amino Acid	Lysine Metabolism
rs2900110	rs2900110	5	117336746	intergenic	none	436	0.327776	0.0689246	2.69354e-06	5-acetylamino-6-amino-3-methyluracil	Xenobiotics	Xanthine Metabolism
kgp8191576	rs7871673	9	93587352	intron	SYK	468	0.873983	0.183953	2.69503e-06	2-hydroxybutyrate/2-hydroxyisobutyrate	Amino Acid	Glutathione Metabolism
rs10491487	rs10491487	5	80323368	intron	RASGRF2	461	-0.559867	0.117819	2.69631e-06	pregnanediol-3-glucuronide	Lipid	Progestin Steroids
kgp10853513	rs667343	1	74892602	intron	TNNI3K,FPGT-TNNI3K	409	-0.769158	0.161628	2.70542e-06	lactosyl-N-behenoyl-sphingosine (d18:1/22:0)*	Lipid	Sphingolipid Metabolism
rs840461	rs840461	5	121419259	intergenic	none	471	0.285698	0.0601485	2.70629e-06	1-stearoyl-GPC (18:0)	Lipid	Lysophospholipid
kgp9674500	rs112453159	1	38201412	intron	EPHA10	464	-0.927134	0.195157	2.70682e-06	gluconate	Xenobiotics	Food Component/Plant
rs754241	rs754241	9	5765984	intron	KIAA1432	465	-0.284051	0.0597947	2.70868e-06	2-aminophenol sulfate	Xenobiotics	Chemical
rs6697292	rs6697292	1	19320209	intergenic	none	462	0.446333	0.0939498	2.70949e-06	fructose	Carbohydrate	Fructose, Mannose and Galactose Metabolism
rs2191367	rs2191367	12	5006379	intergenic	none	467	0.369691	0.0778307	2.7118e-06	4-hydroxyhippurate	Xenobiotics	Benzoate Metabolism
kgp7000409	rs116269168	2	29941185	intron	ALK	471	-0.823391	0.173368	2.7125e-06	epiandrosterone sulfate	Lipid	Androgenic Steroids
kgp1008249	rs78083434	19	15058604	downstream-gene	none	467	-0.604439	0.127282	2.72636e-06	orotate	Nucleotide	Pyrimidine Metabolism, Orotate containing
rs7592412	rs7592412	2	165526338	intergenic	none	464	-0.333796	0.0702877	2.72874e-06	glycerol 3-phosphate	Lipid	Glycerolipid Metabolism
rs1878091	rs1878091	16	27135673	intergenic	none	238	0.43241	0.0899813	2.73417e-06	phenylacetate	Amino Acid	Phenylalanine Metabolism
kgp11187052	rs60505738	19	4089811	downstream-gene	none	469	-0.469955	0.0989892	2.73938e-06	epiandrosterone sulfate	Lipid	Androgenic Steroids
kgp1042152	rs72702155	15	26841197	intron	GABRB3	466	0.721216	0.151906	2.7413e-06	4-vinylphenol sulfate	Xenobiotics	Benzoate Metabolism
rs1006133	rs1006133	11	90438603	intergenic	none	460	0.672569	0.141651	2.74748e-06	uracil	Nucleotide	Pyrimidine Metabolism, Uracil containing
kgp816243	rs141459998	2	120239536	intron	SCTR	475	0.889723	0.187471	2.7507e-06	adenine	Nucleotide	Purine Metabolism, Adenine containing
rs9925433	rs9925433	16	24251230	intergenic	none	471	-0.457194	0.0963255	2.75167e-06	1-oleoyl-GPI (18:1)*	Lipid	Lysophospholipid
rs11857753	rs11857753	15	88747766	intron	NTRK3	460	-1.31614	0.27722	2.75301e-06	5alpha-androstan-3alpha,17beta-diol monosulfate (1)	Lipid	Androgenic Steroids
rs7046350	rs7046350	9	135025070	intergenic	none	465	-0.31088	0.0654914	2.75444e-06	glycochenodeoxycholate	Lipid	Primary Bile Acid Metabolism
rs174536	rs174536	11	61551927	intron	MYRF	463	0.316903	0.0667573	2.75508e-06	1-oleoyl-2-linoleoyl-GPE (18:1/18:2)*	Lipid	Phosphatidylethanolamine (PE)
rs6973521	rs6973521	7	51703325	intergenic	none	477	0.318604	0.0671407	2.75536e-06	stearate (18:0)	Lipid	Long Chain Fatty Acid
rs11861081	rs11861081	16	8321930	intergenic	none	475	0.291676	0.0614677	2.76021e-06	orotidine	Nucleotide	Pyrimidine Metabolism, Orotate containing
rs2043085	rs2043085	15	58680954	intergenic	none	471	0.291315	0.0613943	2.76937e-06	1-palmitoyl-2-docosahexaenoyl-GPE (16:0/22:6)*	Lipid	Phosphatidylethanolamine (PE)
rs768072	rs768072	2	160233383	intron	BAZ2B	442	-0.364865	0.0768335	2.76994e-06	suberate (octanedioate)	Lipid	Fatty Acid, Dicarboxylate
kgp3208588	rs11572842	1	216676259	downstream-gene	none	477	0.298543	0.0629283	2.77032e-06	sphingomyelin (d18:2/16:0, d18:1/16:1)*	Lipid	Sphingolipid Metabolism
kgp5771332	rs10751516	9	133956570	intron	LAMC3	469	0.414815	0.0874204	2.77171e-06	thioproline	Xenobiotics	Chemical
kgp5457416	rs45469297	7	87093064	intron	ABCB4	468	-0.803721	0.169383	2.77427e-06	trigonelline (N'-methylnicotinate)	Cofactors and Vitamins	Nicotinate and Nicotinamide Metabolism
kgp6485467	rs2768429	10	12524348	intron	CAMK1D	474	-0.417429	0.0879899	2.7767e-06	3beta-hydroxy-5-cholestenoate	Lipid	Sterol
rs10498972	rs10498972	6	91909129	intergenic	none	476	0.335831	0.0707951	2.77799e-06	betaine	Amino Acid	Glycine, Serine and Threonine Metabolism
rs17717846	rs17717846	19	32576621	intergenic	none	475	0.300163	0.0632745	2.77821e-06	1-(1-enyl-palmitoyl)-2-linoleoyl-GPE (P-16:0/18:2)*	Lipid	Plasmalogen
rs10021303	rs10021303	4	95856681	intron	BMPR1B	469	-0.309565	0.0652467	2.7786e-06	fructose	Carbohydrate	Fructose, Mannose and Galactose Metabolism
rs3808539	rs3808539	8	86240185	downstream-gene	none	473	-0.28833	0.0607783	2.77945e-06	1-myristoyl-2-palmitoyl-GPC (14:0/16:0)	Lipid	Phosphatidylcholine (PC)
kgp37712614	rs174418	15	58687603	intergenic	none	470	0.290011	0.0611314	2.78305e-06	1-palmitoyl-2-oleoyl-GPE (16:0/18:1)	Lipid	Phosphatidylethanolamine (PE)
kgp6800994	rs79906346	6	112120747	intron	FYN	465	-0.982711	0.207129	2.78625e-06	octanoylcarnitine (C8)	Lipid	Fatty Acid Metabolism(Acyl Carnitine)
rs975949	rs975949	5	73460035	intergenic	none	455	-0.444584	0.0936817	2.78713e-06	N-acetyl-aspartyl-glutamate (NAAG)	Amino Acid	Glutamate Metabolism
rs13024444	rs13024444	2	228653164	intergenic	none	472	0.28208	0.0594669	2.78744e-06	1-stearoyl-GPC (18:0)	Lipid	Lysophospholipid
kgp8859748	rs7037968	9	99799101	intron	CTSV	460	-0.32282	0.0680435	2.79631e-06	N-formylphenylalanine	Amino Acid	Tyrosine Metabolism
kgp8840259	rs72715192	15	34119841	intron	RYR3	472	0.874133	0.184317	2.7995e-06	phosphate	Energy	Oxidative Phosphorylation
rs10518436	rs10518436	4	125653594	intergenic	none	468	-0.33214	0.0700277	2.80064e-06	andro steroid monosulfate C19H28O6S (1)*	Lipid	Androgenic Steroids
rs16888819	rs16888819	6	163638267	intron	PACRG	472	0.441327	0.0930599	2.80171e-06	erythronate*	Carbohydrate	Aminosugar Metabolism
kgp10732056	rs2980899	14	76970374	downstream-gene	none	473	-0.360536	0.0760264	2.80203e-06	sphingomyelin (d18:1/20:0, d16:1/22:0)*	Lipid	Sphingolipid Metabolism
rs6135148	rs6135148	20	1497197	intergenic	none	459	0.417907	0.0881031	2.81045e-06	4-ethylphenylsulfate	Xenobiotics	Benzoate Metabolism
kgp29516625	rs142187209	19	38966447	intron	RYR1	476	-0.939839	0.198246	2.81688e-06	1-arachidonoyl-GPC (20:4n6)*	Lipid	Lysophospholipid
kgp2830220	rs73230114	3	111328598	intron	CD96	322	0.54786	0.114916	2.82946e-06	1-oleoyl-GPG (18:1)*	Lipid	Lysophospholipid
rs3769446	rs3769446	2	201309547	intron	SPATS2L	471	-0.292805	0.0617708	2.83271e-06	sphingomyelin (d18:1/22:1, d18:2/22:0, d16:1/24:1)*	Lipid	Sphingolipid Metabolism
rs11148428	rs11148428	13	58803123	intergenic	none	459	-0.384151	0.0810174	2.83428e-06	alpha-tocopherol	Cofactors and Vitamins	Tocopherol Metabolism
rs1728538	rs1728538	7	29691083	intron	LOC646762	468	-0.291907	0.0615806	2.83693e-06	decanoylcarnitine (C10)	Lipid	Fatty Acid Metabolism(Acyl Carnitine)
rs9315387	rs9315387	13	36689040	intron	DCLK1	476	0.321391	0.0678216	2.84349e-06	N-acetylputrescine	Amino Acid	Polyamine Metabolism
rs2077398	rs2077398	1	18065643	intergenic	none	471	-0.35157	0.0741812	2.84402e-06	N6-carbamoylthreonyladenosine	Nucleotide	Purine Metabolism, Adenine containing
rs6604133	rs6604133	1	109074350	intergenic	none	473	0.373585	0.0788352	2.84784e-06	cortisone	Lipid	Corticosteroids
rs791371	rs791371	5	173223238	intergenic	none	470	-0.30268	0.0638705	2.85064e-06	1-palmitoyl-GPC (16:0)	Lipid	Lysophospholipid
rs7278309	rs7278309	21	24777708	intergenic	none	409	-0.341554	0.0719441	2.85305e-06	5alpha-androstan-3beta,17beta-diol monosulfate (2)	Lipid	Androgenic Steroids
rs4549507	rs4549507	5	77231482	intergenic	none	473	-0.422849	0.089239	2.85347e-06	arachidate (20:0)	Lipid	Long Chain Fatty Acid
kgp7941743	rs2618703	1	237691284	intron	RYR2	475	-0.320253	0.0675921	2.85516e-06	behenoyl dihydrosphingomyelin (d18:0/22:0)*	Lipid	Sphingolipid Metabolism
rs17458198	rs17458198	4	132413729	intergenic	none	469	0.364786	0.0769814	2.8569e-06	1-(1-enyl-stearoyl)-2-arachidonoyl-GPE (P-18:0/20:4)*	Lipid	Plasmalogen
kgp10517975	rs74344780	9	90226943	intron	DAPK1	468	0.779538	0.164517	2.8624e-06	phenyllactate (PLA)	Amino Acid	Phenylalanine Metabolism
rs2255557	rs2255557	14	54002094	intergenic	none	475	0.368695	0.0778284	2.86516e-06	4-hydroxychlorothalonil	Xenobiotics	Chemical
rs10516879	rs10516879	4	91740550	intron	CCSER1	429	-0.403301	0.0850226	2.86523e-06	theophylline	Xenobiotics	Xanthine Metabolism
rs6588397	rs6588397	1	47943032	intergenic	none	463	-0.317261	0.0669596	2.87425e-06	carboxyethyl-GABA	Amino Acid	Glutamate Metabolism
rs9508835	rs9508835	13	31334698	intron	ALOX5AP	473	-0.33896	0.0715585	2.87468e-06	homoarginine	Amino Acid	Urea cycle; Arginine and Proline Metabolism
kgp12249973	rs74070204	14	76932898	intron	ESRRB	470	0.437585	0.0923754	2.87683e-06	succinylcarnitine (C4-DC)	Energy	TCA Cycle
rs6574977	rs6574977	14	88472672	intron	GPR65	462	-0.324336	0.0684576	2.88043e-06	3-hydroxyisobutyrate	Amino Acid	Leucine, Isoleucine and Valine Metabolism
rs4678878	rs4678878	3	36470307	intron	STAC	451	-0.258672	0.0545818	2.88107e-06	pyridoxal	Cofactors and Vitamins	Vitamin B6 Metabolism
kgp40181768	rs1544792	5	56127113	intron	MAP3K1	312	-1.59615	0.33489	2.88324e-06	2-hydroxylaurate	Lipid	Fatty Acid, Monohydroxy
rs589458	rs589458	9	98640671	intron	ERCC6L2	415	0.304298	0.0641407	2.88404e-06	chenodeoxycholate	Lipid	Primary Bile Acid Metabolism
rs6655345	#N/A	23	114244676	#N/A	#N/A	467	-0.877068	0.18516	2.88488e-06	5alpha-pregnan-3beta,20alpha-diol monosulfate (2)	Lipid	Progestin Steroids
kgp10367727	rs11045856	12	21350689	intron	SLCO1B1	327	-0.438184	0.0920226	2.88895e-06	5alpha-androstan-3alpha,17alpha-diol disulfate	Lipid	Androgenic Steroids
rs3756948	rs3756948	6	10555289	intron	GCNT2	476	0.342255	0.0722832	2.89545e-06	3-hydroxyhexanoate	Lipid	Fatty Acid, Monohydroxy
kgp10052394	rs72992015	1	150842696	intron	ARNT	319	-0.541358	0.113661	2.90085e-06	2-myristoylglycerol (14:0)	Lipid	Monoacylglycerol
kgp9523779	rs12940055	17	61722142	intron	MAP3K3	475	-0.459229	0.0969995	2.90505e-06	1-(1-enyl-palmitoyl)-2-palmitoyl-GPC (P-16:0/16:0)*	Lipid	Plasmalogen
rs12132200	rs12132200	1	19627931	downstream-gene	none	467	0.33946	0.0716884	2.90648e-06	cerotoylcarnitine (C26)*	Lipid	Fatty Acid Metabolism(Acyl Carnitine)
rs830968	rs830968	2	170159313	intron	LRP2	468	0.306522	0.0647433	2.91584e-06	hypotaurine	Amino Acid	Methionine, Cysteine, SAM and Taurine Metabolism
rs17668266	rs17668266	3	61205924	intron	FHIT	450	0.429726	0.09073	2.92181e-06	linoleoyl-arachidonoyl-glycerol (18:2/20:4) [1]*	Lipid	Diacylglycerol
rs2541161	rs2541161	9	131884802	intron	PPP2R4	471	-0.284134	0.0600267	2.92381e-06	succinylcarnitine (C4-DC)	Energy	TCA Cycle
rs12556187	#N/A	23	134146608	#N/A	#N/A	467	0.210722	0.0445133	2.9244e-06	linoleoylcholine*	Lipid	Fatty Acid Metabolism (Acyl Choline)
rs457664	rs457664	5	73737608	intergenic	none	478	-0.454817	0.0961117	2.92982e-06	glycosyl ceramide (d18:1/20:0, d16:1/22:0)*	Lipid	Ceramides
kgp1187940	rs2961047	7	75935056	downstream-gene	none	427	0.301586	0.0636399	2.93058e-06	theophylline	Xenobiotics	Xanthine Metabolism
rs17552942	rs17552942	8	29353675	intergenic	none	471	-0.397452	0.0839767	2.93176e-06	sphingomyelin (d18:2/18:1)*	Lipid	Sphingolipid Metabolism
rs1025476	rs1025476	5	148389763	intron	SH3TC2	390	0.335397	0.0706887	2.93504e-06	1,3-dimethylurate	Xenobiotics	Xanthine Metabolism
exm81999	rs7483	1	110279701	missense	GSTM3	325	0.396042	0.0832236	2.93547e-06	alpha-CEHC sulfate	Cofactors and Vitamins	Tocopherol Metabolism
rs17069574	rs17069574	5	167435974	intron	TENM2	471	0.366266	0.0773951	2.93811e-06	sphingomyelin (d18:1/17:0, d17:1/18:0, d19:1/16:0)	Lipid	Sphingolipid Metabolism
kgp26062833	rs56222533	13	52709124	intron	NEK3	463	-1.08782	0.229821	2.93971e-06	carboxyethyl-GABA	Amino Acid	Glutamate Metabolism
rs591062	rs591062	18	8131181	intron	PTPRM	419	-0.378002	0.0797573	2.94118e-06	beta-sitosterol	Lipid	Sterol
kgp3403658	rs800338	11	2473456	intron	KCNQ1	470	-0.369008	0.0779785	2.94322e-06	3-hydroxydecanoate	Lipid	Fatty Acid, Monohydroxy
kgp1060625	rs4478599	8	6402366	intron	ANGPT2,MCPH1	309	-0.341209	0.0716446	2.94414e-06	2-hydroxylaurate	Lipid	Fatty Acid, Monohydroxy
kgp9241152	rs4926582	1	53451529	intron	SCP2	477	0.437205	0.0924147	2.94903e-06	phenylacetylglutamine	Peptide	Acetylated Peptides
rs1354631	rs1354631	4	173013636	intron	GALNTL6	469	0.316718	0.0669333	2.94965e-06	1-methylimidazoleacetate	Amino Acid	Histidine Metabolism
rs7236071	rs7236071	18	71992294	intron	C18orf63	469	-0.419774	0.088716	2.95207e-06	glycosyl-N-stearoyl-sphingosine (d18:1/18:0)	Lipid	Ceramides
exm191537	rs59901247	2	46609572	missense	EPAS1	414	-0.580324	0.122453	2.95544e-06	N-acetylaspartate (NAA)	Amino Acid	Alanine and Aspartate Metabolism
rs10838264	rs10838264	11	44357711	intergenic	none	396	-0.335181	0.0706848	2.95891e-06	N2-acetyllysine	Amino Acid	Lysine Metabolism
kgp10489184	rs80254170	6	160514283	intron	IGF2R,LOC729603	471	-0.629952	0.133157	2.9591e-06	isobutyrylcarnitine (C4)	Amino Acid	Leucine, Isoleucine and Valine Metabolism
rs5979096	#N/A	23	6864358	#N/A	#N/A	456	-0.220441	0.04658	2.96311e-06	androstenediol (3beta,17beta) monosulfate (2)	Lipid	Androgenic Steroids
rs2823024	rs2823024	21	16422879	intron	NRIP1	471	-0.39351	0.083192	2.96987e-06	2-stearoyl-GPE (18:0)*	Lipid	Lysophospholipid
kgp3290421	rs229484	22	37554839	upstream-gene	none	465	-0.247826	0.0523853	2.97053e-06	gamma-glutamylglycine	Peptide	Gamma-glutamyl Amino Acid
kgp6668747	rs494379	11	102669210	intron	WTAPP1	463	-0.367053	0.0775886	2.97515e-06	2-hydroxystearate	Lipid	Fatty Acid, Monohydroxy
rs4738617	rs4738617	8	58658346	intergenic	none	429	-0.315015	0.0665233	2.97539e-06	leucylalanine	Peptide	Dipeptide
rs2030033	rs2030033	3	187690288	intergenic	none	459	0.317674	0.067144	2.9757e-06	pipecolate	Amino Acid	Lysine Metabolism
rs10757135	rs10757135	9	20527695	intron	MLLT3	465	0.304846	0.0644431	2.97575e-06	diglycerol	Xenobiotics	Chemical
kgp20992644	rs17050877	4	140639055	intron	MGST2,MAML3	474	-1.13849	0.240756	2.98324e-06	gamma-glutamylmethionine	Peptide	Gamma-glutamyl Amino Acid
rs2434349	rs2434349	5	68371896	intergenic	none	471	0.310194	0.0655927	2.98454e-06	phenol sulfate	Amino Acid	Tyrosine Metabolism
kgp31148219	#N/A	23	41453131	#N/A	#N/A	461	-0.533034	0.112688	2.9872e-06	N-acetylisoleucine	Amino Acid	Leucine, Isoleucine and Valine Metabolism
rs9950196	rs9950196	18	24540901	intron	CHST9	444	-0.176874	0.0373751	2.98732e-06	glucuronate	Carbohydrate	Aminosugar Metabolism
rs4267633	rs4267633	3	2201769	intron	CNTN4	468	0.623755	0.131896	2.98905e-06	2-piperidinone	Xenobiotics	Food Component/Plant
rs8011069	rs8011069	14	76561318	intergenic	none	462	-0.303208	0.0641048	2.98937e-06	serotonin	Amino Acid	Tryptophan Metabolism
kgp26179837	rs138142619	6	2745030	intron	MYLK4	461	0.731384	0.154634	2.99264e-06	pipecolate	Amino Acid	Lysine Metabolism
rs4859699	rs4859699	4	77555857	intron	SHROOM3	470	-0.35934	0.0759949	2.99485e-06	androstenediol (3alpha, 17alpha) monosulfate (2)	Lipid	Androgenic Steroids
rs12966203	rs12966203	18	24575498	intron	CHST9	448	-0.195872	0.0414003	2.99696e-06	glucuronate	Carbohydrate	Aminosugar Metabolism
exm1081	rs113288277	1	979748	missense	AGRN	473	-0.745132	0.157603	2.99779e-06	linoleoylcarnitine (C18:2)*	Lipid	Fatty Acid Metabolism(Acyl Carnitine)
rs4923145	rs4923145	11	23973802	intergenic	none	470	-0.535861	0.113337	3.00103e-06	lactosyl-N-nervonoyl-sphingosine (d18:1/24:1)*	Lipid	Ceramides
rs280749	rs280749	2	35095373	intergenic	none	454	0.312259	0.0660187	3.00418e-06	taurolithocholate 3-sulfate	Lipid	Secondary Bile Acid Metabolism
rs7986012	rs7986012	13	64307200	intron	LINC00395	466	-0.698908	0.147815	3.00482e-06	taurochenodeoxycholate	Lipid	Primary Bile Acid Metabolism
rs933684	rs933684	5	78324075	intron	DMGDH	472	-0.308096	0.0651731	3.00737e-06	dimethylglycine	Amino Acid	Glycine, Serine and Threonine Metabolism
rs1393703	rs1393703	8	782845	intron	ERICH1-AS1	474	-0.337629	0.0714247	3.00795e-06	methionine sulfone	Amino Acid	Methionine, Cysteine, SAM and Taurine Metabolism
kgp5498414	rs9810955	3	33039577	intron	GLB1,TMPPE	472	-0.894214	0.189165	3.0098e-06	palmitoylcholine	Lipid	Fatty Acid Metabolism (Acyl Choline)
rs11942031	rs11942031	4	97985065	intergenic	none	468	-0.372734	0.0788434	3.01191e-06	urate	Nucleotide	Purine Metabolism, (Hypo)Xanthine/Inosine containing
rs7660090	rs7660090	4	64904758	intergenic	none	475	1.44286	0.305294	3.01929e-06	aconitate [cis or trans]	Energy	TCA Cycle
rs174547	rs174547	11	61570783	intron	FADS1	469	0.309965	0.0655755	3.01971e-06	1-oleoyl-2-linoleoyl-GPE (18:1/18:2)*	Lipid	Phosphatidylethanolamine (PE)
rs2297644	rs2297644	10	99359739	intron	HOGA1	471	-0.485258	0.102668	3.02137e-06	2-hydroxystearate	Lipid	Fatty Acid, Monohydroxy
rs2525994	rs2525994	17	54976922	intron	TRIM25	474	-0.360405	0.0762588	3.02183e-06	10-undecenoate (11:1n1)	Lipid	Medium Chain Fatty Acid
rs10006741	rs10006741	4	25976544	intergenic	none	364	0.33625	0.0708902	3.02487e-06	valylglutamine	Peptide	Dipeptide
rs3818217	rs3818217	20	18512739	intron	SEC23B	411	-0.351038	0.0741419	3.0249e-06	valerate	Lipid	Short Chain Fatty Acid
rs9955594	rs9955594	18	66758828	downstream-gene	none	466	-0.98616	0.208641	3.02857e-06	isobutyrylcarnitine (C4)	Amino Acid	Leucine, Isoleucine and Valine Metabolism
rs868302	rs868302	16	4257686	intron	SRL	466	0.295585	0.0625368	3.02868e-06	dehydroisoandrosterone sulfate (DHEA-S)	Lipid	Androgenic Steroids
rs7694213	rs7694213	4	54023351	intron	SCFD2	468	-0.29122	0.0616202	3.03268e-06	palmitoylcholine	Lipid	Fatty Acid Metabolism (Acyl Choline)
rs10900864	rs10900864	5	138773090	stop-gained	DNAJC18	473	-0.283315	0.0599572	3.0349e-06	2-hydroxybutyrate/2-hydroxyisobutyrate	Amino Acid	Glutathione Metabolism
rs4413755	rs4413755	8	125150123	intron	FER1L6-AS2	465	-0.312187	0.0660582	3.03978e-06	13-HODE + 9-HODE	Lipid	Fatty Acid, Monohydroxy
rs11220836	rs11220836	11	127095895	intergenic	none	473	-0.36033	0.076266	3.04395e-06	threonate	Cofactors and Vitamins	Ascorbate and Aldarate Metabolism
rs17021840	rs17021840	1	105227000	intergenic	none	475	0.596155	0.126191	3.0463e-06	beta-citrylglutamate	Amino Acid	Glutamate Metabolism
kgp7566588	rs114817042	1	243834783	intron	AKT3	461	-0.800852	0.169464	3.04888e-06	uracil	Nucleotide	Pyrimidine Metabolism, Uracil containing
rs9882333	rs9882333	3	133691165	intron	SLCO2A1	473	-0.400602	0.084798	3.0505e-06	lactosyl-N-nervonoyl-sphingosine (d18:1/24:1)*	Lipid	Ceramides
rs6774757	rs6774757	3	173795159	intron	NLGN1	470	-0.425716	0.0901122	3.0545e-06	1-palmitoylglycerol (16:0)	Lipid	Monoacylglycerol
rs1507048	rs1507048	16	50932797	intergenic	none	468	-0.298128	0.063106	3.05854e-06	1-palmitoyl-2-oleoyl-GPE (16:0/18:1)	Lipid	Phosphatidylethanolamine (PE)
rs6106323	rs6106323	20	2149678	intergenic	none	463	-0.335646	0.0710385	3.05893e-06	1-linoleoyl-2-arachidonoyl-GPC (18:2/20:4n6)*	Lipid	Phosphatidylcholine (PC)
rs10153241	rs10153241	17	40493337	intron	STAT3	290	2.29515	0.482195	3.06255e-06	betonicine	Xenobiotics	Food Component/Plant
rs12572249	rs12572249	10	16435727	intergenic	none	465	0.308807	0.0653656	3.06309e-06	fructose	Carbohydrate	Fructose, Mannose and Galactose Metabolism
rs1078550	rs1078550	1	209181761	intergenic	none	461	0.255961	0.0541784	3.06895e-06	5-HETE	Lipid	Eicosanoid
kgp4558593	rs45446698	7	99332948	upstream-gene	none	471	-0.741444	0.15699	3.07294e-06	5alpha-androstan-3beta,17beta-diol disulfate	Lipid	Androgenic Steroids
kgp7064384	rs80314400	10	127948491	intron	ADAM12	471	-0.959503	0.203164	3.07405e-06	glycocholate	Lipid	Primary Bile Acid Metabolism
rs1559451	rs1559451	16	86676242	intergenic	none	469	-0.295269	0.0625201	3.07777e-06	1-arachidonoyl-GPA (20:4)	Lipid	Lysophospholipid
rs662684	rs662684	18	32744127	intergenic	none	461	-0.325064	0.0688181	3.08174e-06	5alpha-pregnan-3beta,20beta-diol monosulfate (1)	Lipid	Progestin Steroids
kgp2535859	rs74150274	10	95341064	intron	FFAR4	466	-0.585125	0.123893	3.08247e-06	N-acetylmethionine	Amino Acid	Methionine, Cysteine, SAM and Taurine Metabolism
rs2250861	rs2250861	5	65115003	intron	NLN	461	-0.255094	0.05401	3.08807e-06	gamma-glutamylleucine	Peptide	Gamma-glutamyl Amino Acid
rs12994424	rs12994424	2	26183142	intron	KIF3C	477	0.4875	0.103275	3.09861e-06	3-hydroxy-2-ethylpropionate	Amino Acid	Leucine, Isoleucine and Valine Metabolism
rs17017843	rs17017843	4	133877679	intergenic	none	468	1.37725	0.291709	3.10118e-06	2-hydroxy-3-methylvalerate	Amino Acid	Leucine, Isoleucine and Valine Metabolism
rs6712232	rs6712232	2	72131032	intergenic	none	469	-0.590809	0.125143	3.10272e-06	glycocholate	Lipid	Primary Bile Acid Metabolism
rs1466448	rs1466448	19	8289519	intron	CERS4	477	-0.361518	0.0765923	3.10382e-06	sphingomyelin (d18:1/20:1, d18:2/20:0)*	Lipid	Sphingolipid Metabolism
kgp10034395	rs4646251	8	18261216	downstream-gene	none	292	0.58165	0.122296	3.10609e-06	5-acetylamino-6-formylamino-3-methyluracil	Xenobiotics	Xanthine Metabolism
rs2575177	rs2575177	18	67468452	intron	DOK6	386	0.336171	0.0710256	3.10891e-06	cystathionine	Amino Acid	Methionine, Cysteine, SAM and Taurine Metabolism
rs7458310	rs7458310	7	85866217	intergenic	none	462	0.291486	0.0617369	3.11028e-06	5-HETE	Lipid	Eicosanoid
rs16890402	rs16890402	6	159899298	intergenic	none	470	0.896379	0.189895	3.11078e-06	dihomo-linolenoylcarnitine (20:3n3 or 6)*	Lipid	Fatty Acid Metabolism(Acyl Carnitine)
rs6016114	rs6016114	20	38207656	intergenic	none	466	-0.468872	0.099321	3.11242e-06	3-methyl-2-oxobutyrate	Amino Acid	Leucine, Isoleucine and Valine Metabolism
kgp8037150	rs2285485	9	136277381	intron	REXO4	473	-0.558651	0.118371	3.11877e-06	urate	Nucleotide	Purine Metabolism, (Hypo)Xanthine/Inosine containing
rs11477	rs11477	5	138747460	3-prime-UTR	DNAJC18	455	-0.315865	0.0668967	3.11978e-06	3-hydroxylaurate	Lipid	Fatty Acid, Monohydroxy
rs1412226	rs1412226	9	28385612	intron	LINGO2	469	0.332294	0.070404	3.1209e-06	histidylalanine	Peptide	Dipeptide
rs13277175	rs13277175	8	26498013	intron	DPYSL2	439	0.311432	0.0659292	3.12151e-06	ferulic acid 4-sulfate	Xenobiotics	Food Component/Plant
rs1815981	rs1815981	16	9809923	intergenic	none	471	-0.366348	0.0776289	3.12621e-06	1-arachidonoyl-GPI (20:4)*	Lipid	Lysophospholipid
kgp8036746	rs17608208	19	5321574	intron	PTPRS	479	-0.539494	0.114346	3.12902e-06	5-methyluridine (ribothymidine)	Nucleotide	Pyrimidine Metabolism, Uracil containing
exm-rs10208207	rs10208207	2	169074972	intron	STK39	248	0.458611	0.0961301	3.13552e-06	5alpha-pregnan-3beta-ol,20-one sulfate	Lipid	Progestin Steroids
kgp579955	rs7590587	2	160903362	intron	PLA2R1	459	0.477647	0.101218	3.15138e-06	N-acetyl-1-methylhistidine*	Amino Acid	Histidine Metabolism
rs2347910	rs2347910	12	127553272	intergenic	none	442	-0.314889	0.0667	3.15594e-06	suberate (octanedioate)	Lipid	Fatty Acid, Dicarboxylate
rs7102702	rs7102702	11	49401125	intergenic	none	457	-0.320116	0.067841	3.1609e-06	N-acetyl-aspartyl-glutamate (NAAG)	Amino Acid	Glutamate Metabolism
kgp8704596	rs11666929	19	51471648	intron	KLK6	290	0.673909	0.141794	3.16383e-06	nervonoylcarnitine (C24:1)*	Lipid	Fatty Acid Metabolism(Acyl Carnitine)
kgp551120	rs77822962	12	70951371	intron	PTPRB	381	0.518536	0.109622	3.16422e-06	2-hydroxyphenylacetate	Amino Acid	Tyrosine Metabolism
rs6843293	rs6843293	4	77392092	intron	SHROOM3	470	-0.321114	0.0680828	3.16774e-06	10-undecenoate (11:1n1)	Lipid	Medium Chain Fatty Acid
rs7832451	rs7832451	8	5101520	intergenic	none	469	0.318223	0.06747	3.16974e-06	1-palmitoyl-2-arachidonoyl-GPI (16:0/20:4)*	Lipid	Phosphatidylinositol (PI)
rs17756871	rs17756871	19	52289916	intergenic	none	418	0.318504	0.06743	3.17088e-06	chenodeoxycholate	Lipid	Primary Bile Acid Metabolism
rs6677824	rs6677824	1	29867677	intergenic	none	313	0.380016	0.0800827	3.17104e-06	xanthosine	Nucleotide	Purine Metabolism, (Hypo)Xanthine/Inosine containing
kgp7849928	rs16904853	8	134232303	intron	WISP1	466	-0.51595	0.109388	3.17245e-06	p-cresol sulfate	Xenobiotics	Benzoate Metabolism
rs1740720	rs1740720	10	34186405	intergenic	none	468	-0.29231	0.0619805	3.17686e-06	1-methylhistidine	Amino Acid	Histidine Metabolism
rs1411283	rs1411283	10	27302772	intron	ANKRD26	469	0.301416	0.063914	3.17787e-06	tetradecanedioate	Lipid	Fatty Acid, Dicarboxylate
rs174550	rs174550	11	61571478	intron	FADS1	470	0.308849	0.0654926	3.17874e-06	1-oleoyl-2-linoleoyl-GPE (18:1/18:2)*	Lipid	Phosphatidylethanolamine (PE)
rs13107521	rs13107521	4	17330760	intergenic	none	462	0.307623	0.0652211	3.18129e-06	creatine	Amino Acid	Creatine Metabolism
rs8005643	rs8005643	14	81133489	intron	CEP128	472	-0.260243	0.055195	3.18717e-06	pro-hydroxy-pro	Amino Acid	Urea cycle; Arginine and Proline Metabolism
rs13106975	rs13106975	4	47551863	intron	ATP10D	474	0.341305	0.0723912	3.18726e-06	glycosyl ceramide (d18:2/24:1, d18:1/24:2)*	Lipid	Ceramides
rs12199402	rs12199402	6	18403259	intron	RNF144B	467	0.343578	0.0728602	3.18727e-06	glycolithocholate sulfate*	Lipid	Secondary Bile Acid Metabolism
rs3917243	rs3917243	2	102774988	intron	IL1R1	460	-0.309558	0.0656345	3.18842e-06	1-palmitoyl-GPG (16:0)*	Lipid	Lysophospholipid
rs5757282	rs5757282	22	39176125	intron	DNAL4	468	-0.403079	0.0854825	3.1891e-06	N6,N6,N6-trimethyllysine	Amino Acid	Lysine Metabolism
kgp7901593	rs62484670	7	104882287	intron	SRPK2	474	-0.780681	0.165589	3.18958e-06	oxalate (ethanedioate)	Cofactors and Vitamins	Ascorbate and Aldarate Metabolism
kgp6408033	rs114058530	3	53227791	downstream-gene	none	451	0.88422	0.187438	3.19073e-06	dimethyl sulfone	Xenobiotics	Chemical
rs6020170	rs6020170	20	48597659	upstream-gene	none	459	-0.362242	0.0768082	3.19322e-06	5alpha-pregnan-3beta,20beta-diol monosulfate (1)	Lipid	Progestin Steroids
rs1322916	rs1322916	1	198876258	intron	MIR181A1HG	397	-0.424063	0.0897427	3.19432e-06	1,2-dipalmitoyl-GPE (16:0/16:0)*	Lipid	Phosphatidylethanolamine (PE)
rs11136922	rs11136922	8	5644695	intergenic	none	459	-0.526255	0.111595	3.19969e-06	glutarate (pentanedioate)	Lipid	Fatty Acid, Dicarboxylate
rs8748	rs8748	22	20800835	synonymous	KLHL22	468	0.535186	0.113519	3.20157e-06	1-linoleoyl-GPG (18:2)*	Lipid	Lysophospholipid
rs279728	rs279728	20	45080421	downstream-gene	none	476	-0.456833	0.0969195	3.20169e-06	quinate	Xenobiotics	Food Component/Plant
rs17774954	rs17774954	9	25548319	intergenic	none	458	-0.403161	0.0854943	3.20327e-06	cis-urocanate	Amino Acid	Histidine Metabolism
rs11696476	rs11696476	20	53965364	intergenic	none	466	0.321011	0.0680884	3.20347e-06	margaroylcarnitine*	Lipid	Fatty Acid Metabolism(Acyl Carnitine)
kgp35117400	rs185082460	6	32490638	intron	HLA-DRB5	445	-0.538475	0.114148	3.20352e-06	linoleoyl-arachidonoyl-glycerol (18:2/20:4) [1]*	Lipid	Diacylglycerol
rs4679545	rs4679545	3	60513123	intron	FHIT	426	0.402501	0.0852796	3.20775e-06	4-acetylphenol sulfate	Xenobiotics	Drug
rs1378716	rs1378716	2	129222802	intergenic	none	470	0.366636	0.0777813	3.21035e-06	orotate	Nucleotide	Pyrimidine Metabolism, Orotate containing
rs17145184	rs17145184	7	67641115	intergenic	none	474	-0.525567	0.11152	3.21717e-06	gamma-glutamyltyrosine	Peptide	Gamma-glutamyl Amino Acid
rs1544352	rs1544352	16	19713882	downstream-gene	none	464	-0.345212	0.073232	3.21734e-06	N-acetyl-beta-alanine	Nucleotide	Pyrimidine Metabolism, Uracil containing
kgp12384425	rs1868285	16	10122457	intron	GRIN2A	473	0.642855	0.136411	3.22041e-06	1-stearoyl-2-oleoyl-GPI (18:0/18:1)*	Lipid	Phosphatidylinositol (PI)
rs7340104	rs7340104	1	177971866	downstream-gene	none	426	-0.292784	0.0620488	3.22538e-06	5alpha-androstan-3alpha,17beta-diol disulfate	Lipid	Androgenic Steroids
rs4890575	rs4890575	18	43269125	intergenic	none	468	0.333271	0.0707147	3.22586e-06	1-palmitoyl-2-stearoyl-GPC (16:0/18:0)	Lipid	Phosphatidylcholine (PC)
kgp6011655	rs56288451	18	2909700	missense	EMILIN2	472	0.557483	0.118304	3.22773e-06	pyridoxate	Cofactors and Vitamins	Vitamin B6 Metabolism
rs10782528	rs10782528	1	85268208	intergenic	none	470	-0.275599	0.0584825	3.22795e-06	androstenediol (3beta,17beta) disulfate (1)	Lipid	Androgenic Steroids
kgp3278150	rs67907055	7	120278843	intron	KCND2	464	0.465627	0.0987959	3.23147e-06	1-methylhistidine	Amino Acid	Histidine Metabolism
rs2956340	rs2956340	11	35861618	intergenic	none	457	0.392984	0.0833694	3.2336e-06	creatine	Amino Acid	Creatine Metabolism
rs17094383	rs17094383	14	58624198	intergenic	none	471	0.516378	0.109588	3.23417e-06	1-linoleoyl-GPE (18:2)*	Lipid	Lysophospholipid
kgp4055546	rs201644977	7	150744372	3-prime-UTR	ABCB8	442	-0.319871	0.067833	3.23658e-06	carotene diol (2)	Xenobiotics	Food Component/Plant
rs7967830	rs7967830	12	3910192	intergenic	none	468	0.342966	0.0727869	3.24063e-06	3-hydroxyisobutyrate	Amino Acid	Leucine, Isoleucine and Valine Metabolism
rs1497008	rs1497008	4	44859443	intergenic	none	468	0.307729	0.065313	3.24539e-06	2-oxoarginine*	Amino Acid	Urea cycle; Arginine and Proline Metabolism
rs7042978	rs7042978	9	102101485	intergenic	none	467	0.510441	0.108334	3.24555e-06	caprate (10:0)	Lipid	Medium Chain Fatty Acid
rs4654117	rs4654117	1	246668230	intron	SMYD3	470	-0.285284	0.0605545	3.24789e-06	4-methyl-2-oxopentanoate	Amino Acid	Leucine, Isoleucine and Valine Metabolism
rs2194789	rs2194789	2	66124371	intergenic	none	344	-0.380433	0.080392	3.2485e-06	linolenoylcarnitine (C18:3)*	Lipid	Fatty Acid Metabolism(Acyl Carnitine)
rs7654314	rs7654314	4	113685804	intergenic	none	471	-0.30994	0.0657913	3.24962e-06	sphingomyelin (d18:1/22:2, d18:2/22:1, d16:1/24:2)*	Lipid	Sphingolipid Metabolism
rs4363179	rs4363179	8	125133870	intron	FER1L6-AS2	470	-0.313081	0.066459	3.25247e-06	13-HODE + 9-HODE	Lipid	Fatty Acid, Monohydroxy
rs11213912	rs11213912	11	111325300	intergenic	none	469	0.405552	0.0860902	3.25604e-06	oleoyl-linoleoyl-glycerol (18:1/18:2) [2]	Lipid	Diacylglycerol
rs10410207	rs10410207	19	4671405	upstream-gene	none	455	0.728856	0.154671	3.25976e-06	2-hydroxyoctanoate	Lipid	Fatty Acid, Monohydroxy
kgp2618375	rs17821572	22	22175985	intron	MAPK1	448	-0.349007	0.0740653	3.27618e-06	glucuronate	Carbohydrate	Aminosugar Metabolism
kgp12563139	rs2790348	1	237966493	intron	RYR2	465	0.30434	0.0646165	3.27629e-06	2-hydroxydecanoate	Lipid	Fatty Acid, Monohydroxy
kgp8911532	rs147535836	4	111439277	intron	ENPEP	473	-1.10766	0.235223	3.27633e-06	N1-methylinosine	Nucleotide	Purine Metabolism, (Hypo)Xanthine/Inosine containing
rs2248141	rs2248141	15	54172552	intergenic	none	460	-0.354719	0.0753032	3.27678e-06	N-formylphenylalanine	Amino Acid	Tyrosine Metabolism
rs7578734	rs7578734	2	52891171	intergenic	none	468	0.32289	0.0685637	3.28001e-06	oleoylcholine	Lipid	Fatty Acid Metabolism (Acyl Choline)
rs682585	rs682585	1	182559510	upstream-gene	none	474	0.282717	0.0600431	3.28059e-06	pyridoxate	Cofactors and Vitamins	Vitamin B6 Metabolism
rs11862742	rs11862742	16	13489399	intergenic	none	427	0.340161	0.0721498	3.28336e-06	5alpha-pregnan-3(alpha or beta),20beta-diol disulfate	Lipid	Progestin Steroids
kgp9685942	rs55694269	7	32318278	intron	PDE1C	372	-0.853102	0.18059	3.28393e-06	3-methyladipate	Lipid	Fatty Acid, Dicarboxylate
rs6578067	rs6578067	8	141096207	intron	TRAPPC9	470	0.323059	0.0686076	3.28463e-06	sphingomyelin (d18:1/25:0, d19:0/24:1, d20:1/23:0, d19:1/24:0)*	Lipid	Sphingolipid Metabolism
kgp3936279	rs11548463	1	1309942	intron	AURKAIP1	469	0.586993	0.124656	3.28482e-06	urate	Nucleotide	Purine Metabolism, (Hypo)Xanthine/Inosine containing
rs10148615	rs10148615	14	25917248	intergenic	none	462	-0.899931	0.191087	3.28845e-06	oleoyl-oleoyl-glycerol (18:1/18:1) [1]*	Lipid	Diacylglycerol
rs11143193	rs11143193	9	74853935	intron	GDA	469	-0.278334	0.0591128	3.29063e-06	ergothioneine	Xenobiotics	Food Component/Plant
rs16965564	rs16965564	15	38063744	intergenic	none	469	-0.303023	0.0643581	3.29286e-06	1-stearoyl-2-oleoyl-GPC (18:0/18:1)	Lipid	Phosphatidylcholine (PC)
rs10514585	rs10514585	16	83284338	intron	CDH13	427	0.379237	0.0804509	3.29494e-06	5alpha-pregnan-3(alpha or beta),20beta-diol disulfate	Lipid	Progestin Steroids
rs10068052	rs10068052	5	31471676	intron	DROSHA	467	-0.322202	0.0684339	3.299e-06	myristate (14:0)	Lipid	Long Chain Fatty Acid
rs2141321	rs2141321	11	8130176	3-prime-UTR	RIC3	446	0.304625	0.0646683	3.30468e-06	1-linolenoylglycerol (18:3)	Lipid	Monoacylglycerol
rs4679496	rs4679496	3	59580150	intergenic	none	455	-0.293495	0.0623225	3.30599e-06	3-phenylpropionate (hydrocinnamate)	Xenobiotics	Benzoate Metabolism
rs322646	rs322646	18	34598403	intron	KIAA1328	469	-0.425397	0.0903676	3.308e-06	histidylalanine	Peptide	Dipeptide
rs10438401	rs10438401	15	37689941	intergenic	none	459	-0.340511	0.0723251	3.31717e-06	adipoylcarnitine (C6-DC)	Lipid	Fatty Acid Metabolism(Acyl Carnitine)
rs7141236	rs7141236	14	29500106	intergenic	none	472	0.346695	0.073665	3.3184e-06	gamma-glutamylglutamine	Peptide	Gamma-glutamyl Amino Acid
rs8119895	rs8119895	20	17017692	intergenic	none	410	-0.578981	0.122803	3.32281e-06	lactosyl-N-behenoyl-sphingosine (d18:1/22:0)*	Lipid	Sphingolipid Metabolism
kgp29863255	rs139503834	10	121085239	intron	GRK5	470	-1.12286	0.238591	3.32484e-06	tryptophan	Amino Acid	Tryptophan Metabolism
rs3775729	rs3775729	4	71702684	intron	GRSF1	468	-0.428126	0.0909672	3.32579e-06	isovalerate	Amino Acid	Leucine, Isoleucine and Valine Metabolism
kgp1020698	rs73277704	5	149481413	intron	CSF1R	473	1.08791	0.231198	3.32961e-06	behenoyl dihydrosphingomyelin (d18:0/22:0)*	Lipid	Sphingolipid Metabolism
rs9556781	rs9556781	13	88052639	intergenic	none	447	-0.547552	0.116286	3.33201e-06	linoleoyl-arachidonoyl-glycerol (18:2/20:4) [1]*	Lipid	Diacylglycerol
rs2277912	rs2277912	2	207634236	intron	FASTKD2	465	-0.43302	0.0920087	3.33282e-06	N-formylmethionine	Amino Acid	Methionine, Cysteine, SAM and Taurine Metabolism
kgp1467492	rs61789425	4	20413259	intron	SLIT2	385	0.550333	0.116646	3.33792e-06	1,3-dimethylurate	Xenobiotics	Xanthine Metabolism
rs6930032	rs6930032	6	133015606	intron	VNN1	442	-0.350712	0.0744787	3.33936e-06	N-palmitoyltaurine	Lipid	Endocannabinoid
kgp7856190	rs137883879	12	21190317	intron	SLCO1B7	461	0.770945	0.16381	3.33994e-06	creatine	Amino Acid	Creatine Metabolism
rs750696	rs750696	20	61735303	non-coding-exon	HAR1A	471	0.302547	0.0643053	3.34382e-06	sphingomyelin (d18:2/23:0, d18:1/23:1, d17:1/24:1)*	Lipid	Sphingolipid Metabolism
rs5020202	rs5020202	5	101341123	intergenic	none	454	0.294113	0.0624931	3.35424e-06	1,2,3-benzenetriol sulfate (2)	Xenobiotics	Chemical
rs16926024	rs16926024	8	61251905	intergenic	none	466	1.56198	0.332001	3.355e-06	5alpha-pregnan-3beta,20alpha-diol monosulfate (2)	Lipid	Progestin Steroids
rs2803921	rs2803921	14	38625943	intergenic	none	454	-0.394324	0.0837888	3.35679e-06	glutarate (pentanedioate)	Lipid	Fatty Acid, Dicarboxylate
kgp20935848	rs77206097	4	176394165	intergenic	none	464	0.988507	0.210114	3.36106e-06	5alpha-pregnan-3beta,20alpha-diol monosulfate (2)	Lipid	Progestin Steroids
rs274547	rs274547	5	131731304	3-prime-UTR	SLC22A5	476	-0.390114	0.0829528	3.3661e-06	N-trimethyl 5-aminovalerate	Amino Acid	Lysine Metabolism
rs7930953	rs7930953	11	6088712	intergenic	none	480	-0.306537	0.065188	3.36647e-06	N-acetylalanine	Amino Acid	Alanine and Aspartate Metabolism
rs11664216	rs11664216	18	12355360	intron	AFG3L2	474	-0.331304	0.0704493	3.37147e-06	laurate (12:0)	Lipid	Medium Chain Fatty Acid
rs4938128	rs4938128	11	114633879	intergenic	none	459	-0.297841	0.0633146	3.37844e-06	vanillylmandelate (VMA)	Amino Acid	Tyrosine Metabolism
rs1359848	rs1359848	9	13774683	intergenic	none	310	-0.371204	0.0784395	3.37858e-06	pregnanolone/allopregnanolone sulfate	Lipid	Progestin Steroids
rs16962524	rs16962524	13	104137962	intergenic	none	472	0.820085	0.174402	3.38251e-06	leucine	Amino Acid	Leucine, Isoleucine and Valine Metabolism
kgp30695542	#N/A	23	31959201	#N/A	#N/A	469	-0.790878	0.168188	3.3872e-06	2-stearoyl-GPE (18:0)*	Lipid	Lysophospholipid
rs2191186	rs2191186	12	126782566	intergenic	none	474	-0.289775	0.0616337	3.39009e-06	ornithine	Amino Acid	Urea cycle; Arginine and Proline Metabolism
rs17024708	rs17024708	4	149340536	intron	NR3C2	289	-0.479882	0.101287	3.39208e-06	palmitoleoyl-arachidonoyl-glycerol (16:1/20:4) [2]*	Lipid	Diacylglycerol
rs2502606	rs2502606	6	158532187	3-prime-UTR	SERAC1	468	-0.314202	0.0668221	3.39351e-06	stearoylcholine*	Lipid	Fatty Acid Metabolism (Acyl Choline)
rs11958178	rs11958178	5	79748382	intron	ZFYVE16	457	-1.47246	0.313063	3.39448e-06	tiglylcarnitine (C5:1-DC)	Amino Acid	Leucine, Isoleucine and Valine Metabolism
rs1759339	rs1759339	10	59846118	intergenic	none	472	0.323512	0.0688157	3.40072e-06	gamma-glutamylglutamate	Peptide	Gamma-glutamyl Amino Acid
kgp30595372	#N/A	23	31822432	#N/A	#N/A	452	0.345836	0.0735256	3.40114e-06	alpha-tocopherol	Cofactors and Vitamins	Tocopherol Metabolism
rs11153194	rs11153194	6	109896308	intron	AK9	460	0.291341	0.0619536	3.40136e-06	5-HEPE	Lipid	Eicosanoid
rs12995433	rs12995433	2	73641326	intron	NAT8	468	0.302957	0.0644384	3.40252e-06	N-acetylleucine	Amino Acid	Leucine, Isoleucine and Valine Metabolism
kgp5811388	rs2278278	9	93608739	intron	SYK	468	-0.434599	0.0924388	3.4029e-06	hippurate	Xenobiotics	Benzoate Metabolism
rs4755988	rs4755988	11	45473135	intergenic	none	464	-0.345545	0.0734913	3.40497e-06	N-acetylmethionine	Amino Acid	Methionine, Cysteine, SAM and Taurine Metabolism
rs13199812	rs13199812	6	161201960	intergenic	none	472	0.310974	0.0661576	3.41068e-06	lactosyl-N-nervonoyl-sphingosine (d18:1/24:1)*	Lipid	Ceramides
rs4947421	rs4947421	7	53244852	intergenic	none	462	-0.370749	0.0788568	3.41372e-06	cis-4-decenoylcarnitine (C10:1)	Lipid	Fatty Acid Metabolism(Acyl Carnitine)
rs9592407	rs9592407	13	65824968	intergenic	none	438	-0.307759	0.0654153	3.41422e-06	5-HETrE	Lipid	Eicosanoid
rs7350789	rs7350789	15	58679668	intergenic	none	469	0.304227	0.0647213	3.41562e-06	1-palmitoyl-2-docosahexaenoyl-GPE (16:0/22:6)*	Lipid	Phosphatidylethanolamine (PE)
kgp4288469	rs4728948	7	90573045	intron	CDK14	456	-0.906949	0.192878	3.41569e-06	12-HETE	Lipid	Eicosanoid
rs7210447	rs7210447	17	8394184	intron	MYH10	285	2.27029	0.479226	3.41932e-06	betonicine	Xenobiotics	Food Component/Plant
rs10015990	rs10015990	4	175035169	intergenic	none	460	-0.36885	0.0784558	3.42042e-06	prolylglycine	Peptide	Dipeptide
kgp3428446	rs78007058	5	114594542	intron	PGGT1B	476	-0.814683	0.17336	3.42114e-06	N-palmitoyl-sphingosine (d18:1/16:0)	Lipid	Ceramides
kgp3494205	rs4888199	16	81989382	intron	PLCG2	470	-0.305212	0.0649417	3.42607e-06	sphingomyelin (d18:2/24:1, d18:1/24:2)*	Lipid	Sphingolipid Metabolism
rs16949647	rs16949647	15	66488987	intron	MEGF11	446	-0.411852	0.0875759	3.42683e-06	caffeine	Xenobiotics	Xanthine Metabolism
rs1717831	rs1717831	15	24027532	intergenic	none	475	-0.358585	0.0763122	3.43024e-06	4-hydroxychlorothalonil	Xenobiotics	Chemical
rs6020924	rs6020924	20	49653970	intergenic	none	469	-0.37658	0.0801305	3.43128e-06	1-linolenoyl-GPC (18:3)*	Lipid	Lysophospholipid
rs970943	rs970943	4	117379825	intergenic	none	473	0.394752	0.0840102	3.43523e-06	linoleoylcarnitine (C18:2)*	Lipid	Fatty Acid Metabolism(Acyl Carnitine)
rs9556711	rs9556711	13	98016416	intron	MBNL2	404	0.651648	0.138399	3.43607e-06	tartarate	Xenobiotics	Food Component/Plant
kgp1422552	rs73169802	3	170885573	intron	TNIK	457	-0.698488	0.148603	3.44283e-06	glutarate (pentanedioate)	Lipid	Fatty Acid, Dicarboxylate
rs9649972	rs9649972	8	134360307	intergenic	none	395	0.490648	0.104188	3.44786e-06	N2-acetyllysine	Amino Acid	Lysine Metabolism
kgp10665213	rs7124537	11	10505718	intron	AMPD3	392	-0.497485	0.105631	3.44946e-06	1-methylxanthine	Xenobiotics	Xanthine Metabolism
kgp4586836	rs78867156	11	120405828	intron	GRIK4	471	0.700638	0.149131	3.45069e-06	N-methylpipecolate	Xenobiotics	Chemical
rs2501910	rs2501910	1	210736508	intron	HHAT	462	-0.593658	0.12634	3.45662e-06	2-aminophenol sulfate	Xenobiotics	Chemical
rs11615916	rs11615916	12	62610860	intergenic	none	471	-0.422894	0.0900224	3.45857e-06	1-palmitoyl-2-docosahexaenoyl-GPE (16:0/22:6)*	Lipid	Phosphatidylethanolamine (PE)
rs12422699	rs12422699	12	114066019	intergenic	none	256	0.334966	0.070584	3.45955e-06	heme	Cofactors and Vitamins	Hemoglobin and Porphyrin Metabolism
kgp2807112	rs115553500	4	72915531	intron	NPFFR2	469	0.905838	0.192822	3.45987e-06	2-palmitoyl-GPC (16:0)*	Lipid	Lysophospholipid
rs1980731	rs1980731	13	37918331	intergenic	none	475	0.886053	0.188641	3.46071e-06	2-hydroxyglutarate	Lipid	Fatty Acid, Dicarboxylate
rs6096064	rs6096064	20	49302500	intron	FAM65C	466	-0.402313	0.0856366	3.46417e-06	glycochenodeoxycholate glucuronide (1)	Lipid	Primary Bile Acid Metabolism
rs720609	rs720609	1	146653028	downstream-gene	none	460	-0.301754	0.0642217	3.46446e-06	leucylglycine	Peptide	Dipeptide
rs4638547	rs4638547	15	73334993	intergenic	none	463	-0.311364	0.0662754	3.4682e-06	docosadioate	Lipid	Fatty Acid, Dicarboxylate
exm789446	rs2275140	9	133948049	missense	LAMC3	469	0.391141	0.0832701	3.46867e-06	thioproline	Xenobiotics	Chemical
kgp5152088	rs61996336	15	34080645	synonymous	RYR3	473	0.874715	0.186238	3.46909e-06	3-indoxyl sulfate	Amino Acid	Tryptophan Metabolism
rs11016469	rs11016469	10	130557238	intergenic	none	315	-0.384732	0.0814307	3.47801e-06	caprylate (8:0)	Lipid	Medium Chain Fatty Acid
rs9300662	rs9300662	13	102055207	intron	NALCN	476	0.290814	0.0619332	3.48194e-06	androstenediol (3beta,17beta) disulfate (2)	Lipid	Androgenic Steroids
rs7829800	rs7829800	8	144258705	intergenic	none	465	0.282933	0.0602417	3.48705e-06	succinylcarnitine (C4-DC)	Energy	TCA Cycle
rs3829357	rs3829357	13	23765100	intron	SGCG	395	-0.298822	0.0634901	3.4906e-06	glycosyl ceramide (d18:1/23:1, d17:1/24:1)*	Lipid	Ceramides
rs3095647	rs3095647	16	48893630	intergenic	none	470	-0.353211	0.07522	3.49192e-06	oleoyl ethanolamide	Lipid	Endocannabinoid
rs1711376	rs1711376	4	178955488	intergenic	none	473	0.353017	0.0751864	3.494e-06	1-palmitoyl-2-docosahexaenoyl-GPC (16:0/22:6)	Lipid	Phosphatidylcholine (PC)
rs1147187	rs1147187	9	86774339	intergenic	none	462	-0.309949	0.0659948	3.49406e-06	1-oleoyl-GPA (18:1)	Lipid	Lysophospholipid
kgp10224431	rs11746295	5	168149759	intron	SLIT3	472	-0.433373	0.0922986	3.49409e-06	1-linoleoylglycerol (18:2)	Lipid	Monoacylglycerol
rs2312207	rs2312207	2	69715845	intron	AAK1	466	0.292601	0.062308	3.49455e-06	adipoylcarnitine (C6-DC)	Lipid	Fatty Acid Metabolism(Acyl Carnitine)
rs2693013	rs2693013	2	16030034	intergenic	none	469	0.282256	0.0601119	3.4972e-06	N-delta-acetylornithine	Amino Acid	Urea cycle; Arginine and Proline Metabolism
rs7126405	rs7126405	11	1103296	missense	MUC2	463	0.514797	0.109628	3.50342e-06	1-dihomo-linolenylglycerol (20:3)	Lipid	Monoacylglycerol
rs4857401	rs4857401	3	98271961	intergenic	none	466	-0.366537	0.0780615	3.50353e-06	4-vinylphenol sulfate	Xenobiotics	Benzoate Metabolism
rs11117781	rs11117781	1	217334839	intergenic	none	464	-0.312805	0.0666162	3.50531e-06	glycoursodeoxycholate	Lipid	Secondary Bile Acid Metabolism
rs2161	rs2161	7	98092506	intergenic	none	469	0.339577	0.0723313	3.5098e-06	isovalerate	Amino Acid	Leucine, Isoleucine and Valine Metabolism
rs16866183	rs16866183	2	225659217	intron	DOCK10	468	0.377598	0.0804287	3.51046e-06	1-(1-enyl-stearoyl)-GPE (P-18:0)*	Lipid	Lysoplasmalogen
rs16872344	rs16872344	5	3735278	intergenic	none	306	0.37106	0.0785297	3.51134e-06	glycolithocholate	Lipid	Secondary Bile Acid Metabolism
rs5929937	#N/A	23	125751708	#N/A	#N/A	467	0.225098	0.0479458	3.51202e-06	urate	Nucleotide	Purine Metabolism, (Hypo)Xanthine/Inosine containing
rs6763159	rs6763159	3	59649521	intergenic	none	472	0.29041	0.0618685	3.51616e-06	homoarginine	Amino Acid	Urea cycle; Arginine and Proline Metabolism
rs2088361	rs2088361	1	48362713	intron	TRABD2B	475	-0.30529	0.0650445	3.51758e-06	1-palmitoyl-2-docosahexaenoyl-GPC (16:0/22:6)	Lipid	Phosphatidylcholine (PC)
rs10219333	rs10219333	11	34404491	intergenic	none	437	0.408788	0.0870059	3.51826e-06	oleoyl-arachidonoyl-glycerol (18:1/20:4) [2]*	Lipid	Diacylglycerol
rs4908803	rs4908803	1	9060170	downstream-gene	none	474	0.314428	0.0669973	3.52632e-06	N6-acetyllysine	Amino Acid	Lysine Metabolism
rs895574	rs895574	2	238888974	intron	UBE2F,UBE2F-SCLY	435	0.319615	0.0680335	3.53072e-06	azelate (nonanedioate)	Lipid	Fatty Acid, Dicarboxylate
rs7694213	rs7694213	4	54023351	intron	SCFD2	470	-0.28957	0.0617014	3.53494e-06	oleoylcholine	Lipid	Fatty Acid Metabolism (Acyl Choline)
rs16847049	rs16847049	2	163499137	intron	KCNH7	351	-0.957482	0.203193	3.53818e-06	palmitoyl-oleoyl-glycerol (16:0/18:1) [1]*	Lipid	Diacylglycerol
rs9497607	rs9497607	6	147013320	intron	ADGB	470	0.315644	0.0672611	3.53946e-06	1-(1-enyl-palmitoyl)-2-arachidonoyl-GPE (P-16:0/20:4)*	Lipid	Plasmalogen
kgp2949363	rs2011082	6	110734999	intron	DDO	440	-0.366877	0.0781159	3.54128e-06	arachidonoylcarnitine (C20:4)	Lipid	Fatty Acid Metabolism(Acyl Carnitine)
kgp3519546	rs140730644	11	77153848	intron	PAK1	475	-0.642586	0.136954	3.54313e-06	beta-hydroxyisovalerate	Amino Acid	Leucine, Isoleucine and Valine Metabolism
kgp6912030	rs35307342	4	69361389	intron	TMPRSS11E	466	0.306879	0.06539	3.54348e-06	epiandrosterone sulfate	Lipid	Androgenic Steroids
kgp1466257	rs6544955	2	47324081	intron	C2orf61	466	0.322563	0.0687346	3.54651e-06	caprate (10:0)	Lipid	Medium Chain Fatty Acid
kgp9925728	rs115037360	2	165965676	intron	SCN3A	468	-0.705257	0.150291	3.54699e-06	1-myristoyl-2-palmitoyl-GPC (14:0/16:0)	Lipid	Phosphatidylcholine (PC)
kgp4946721	rs12593880	15	58779641	intron	LIPC	480	-0.559346	0.119239	3.55042e-06	maleate	Lipid	Fatty Acid, Dicarboxylate
kgp8476420	rs6024733	20	54826835	downstream-gene	none	459	-0.484467	0.103223	3.55262e-06	leukotriene B4	Lipid	Eicosanoid
rs10993752	rs10993752	9	93662762	downstream-gene	none	468	-0.339022	0.0722551	3.55668e-06	1-methylimidazoleacetate	Amino Acid	Histidine Metabolism
rs3798734	rs3798734	6	11201157	intron	NEDD9	468	-0.364379	0.0776601	3.55738e-06	margaroylcarnitine*	Lipid	Fatty Acid Metabolism(Acyl Carnitine)
kgp10453128	rs17882574	19	36637605	intron	CAPNS1	464	-0.520743	0.110983	3.56381e-06	2-aminoadipate	Amino Acid	Lysine Metabolism
rs9343696	rs9343696	6	78633267	3-prime-UTR	MEI4	302	1.09868	0.232643	3.57092e-06	lignoceroylcarnitine (C24)*	Lipid	Fatty Acid Metabolism(Acyl Carnitine)
rs4660314	rs4660314	1	46229885	intergenic	none	471	0.318273	0.0678527	3.57346e-06	1-palmitoyl-2-docosahexaenoyl-GPC (16:0/22:6)	Lipid	Phosphatidylcholine (PC)
kgp5431932	rs1267842	6	6246261	intron	F13A1	460	0.268355	0.0571971	3.57745e-06	3-hydroxy-3-methylglutarate	Lipid	Mevalonate Metabolism
rs959738	rs959738	5	18688976	intergenic	none	460	-0.708326	0.150973	3.57769e-06	octadecanedioate	Lipid	Fatty Acid, Dicarboxylate
kgp2446222	rs73049469	12	6074472	intron	VWF	466	0.409568	0.0873107	3.57904e-06	eicosanodioate	Lipid	Fatty Acid, Dicarboxylate
rs2888889	rs2888889	7	92538889	intergenic	none	460	0.356311	0.0759501	3.58377e-06	N-palmitoyl-sphinganine (d18:0/16:0)	Lipid	Sphingolipid Metabolism
rs990902	rs990902	7	96408925	intergenic	none	453	0.252376	0.0537868	3.5858e-06	alpha-ketoglutarate	Energy	TCA Cycle
rs2166706	rs2166706	11	92691532	intergenic	none	472	0.259252	0.0552806	3.58646e-06	deoxycarnitine	Lipid	Carnitine Metabolism
kgp33934494	rs12134747	1	243660642	intron	AKT3,SDCCAG8	475	-0.505501	0.107798	3.58767e-06	indoleacetate	Amino Acid	Tryptophan Metabolism
rs13212642	rs13212642	6	71595571	intron	B3GAT2	456	-0.346873	0.0739392	3.5933e-06	ceramide (d16:1/24:1, d18:1/22:1)*	Lipid	Ceramides
kgp1422552	rs73169802	3	170885573	intron	TNIK	461	-0.779469	0.166175	3.59389e-06	homocitrulline	Amino Acid	Urea cycle; Arginine and Proline Metabolism
rs894415	rs894415	15	56480633	intron	RFX7	466	-0.255949	0.0545743	3.59593e-06	choline phosphate	Lipid	Phospholipid Metabolism
rs13100749	rs13100749	3	190891939	intergenic	none	353	-0.353572	0.0750987	3.59831e-06	sebacate (decanedioate)	Lipid	Fatty Acid, Dicarboxylate
kgp7627640	rs17525875	10	69654286	intron	SIRT1	464	-1.08064	0.230417	3.59956e-06	3-hydroxy-3-methylglutarate	Lipid	Mevalonate Metabolism
rs7563578	rs7563578	2	175360010	intergenic	none	470	-0.29365	0.0626251	3.60289e-06	pyroglutamine*	Amino Acid	Glutamate Metabolism
rs12357826	rs12357826	10	85887054	intergenic	none	461	-0.414348	0.088348	3.60557e-06	3-hydroxyhippurate	Xenobiotics	Benzoate Metabolism
kgp7086067	rs72676982	4	110983579	intron	ELOVL6	332	0.745534	0.158212	3.60883e-06	xylose	Carbohydrate	Pentose Metabolism
rs7350789	rs7350789	15	58679668	intergenic	none	473	0.303665	0.0647707	3.60884e-06	1-palmitoyl-2-arachidonoyl-GPE (16:0/20:4)*	Lipid	Phosphatidylethanolamine (PE)
rs10828065	rs10828065	10	20783841	intergenic	none	463	-0.356979	0.0761234	3.60948e-06	16a-hydroxy DHEA 3-sulfate	Lipid	Androgenic Steroids
rs1381718	rs1381718	11	23532600	intergenic	none	443	0.325959	0.069473	3.61265e-06	thymol sulfate	Xenobiotics	Food Component/Plant
kgp7624499	rs78795325	10	71598195	intron	COL13A1	475	0.737753	0.157379	3.61394e-06	sphingomyelin (d18:2/24:1, d18:1/24:2)*	Lipid	Sphingolipid Metabolism
rs2251407	rs2251407	3	185654924	intron	TRA2B	477	-0.467217	0.0996746	3.61572e-06	ornithine	Amino Acid	Urea cycle; Arginine and Proline Metabolism
kgp7476760	rs117757739	18	24578147	intron	CHST9	468	-1.00665	0.214717	3.61942e-06	androstenediol (3alpha, 17alpha) monosulfate (2)	Lipid	Androgenic Steroids
kgp3208588	rs11572842	1	216676259	downstream-gene	none	464	0.301253	0.0642532	3.62352e-06	adipoylcarnitine (C6-DC)	Lipid	Fatty Acid Metabolism(Acyl Carnitine)
rs11781860	rs11781860	8	104003232	intergenic	none	474	0.333089	0.0710663	3.62865e-06	10-nonadecenoate (19:1n9)	Lipid	Long Chain Fatty Acid
rs17101394	rs17101394	14	64232386	intergenic	none	476	0.39779	0.0848816	3.63492e-06	sphingomyelin (d18:1/21:0, d17:1/22:0, d16:1/23:0)*	Lipid	Sphingolipid Metabolism
kgp6405209	rs11858456	15	74723291	intron	SEMA7A	472	-0.440812	0.0940611	3.64228e-06	oleoyl ethanolamide	Lipid	Endocannabinoid
rs6469354	rs6469354	8	112489722	intergenic	none	468	-0.450655	0.0961536	3.64388e-06	tartronate (hydroxymalonate)	Xenobiotics	Bacterial/Fungal
rs9477861	rs9477861	6	18750940	intergenic	none	471	-0.199124	0.0424893	3.64412e-06	gamma-glutamylglutamate	Peptide	Gamma-glutamyl Amino Acid
kgp6168813	rs72715913	15	27226494	intron	GABRG3	473	0.926938	0.197803	3.64482e-06	1-palmitoyl-2-arachidonoyl-GPC (16:0/20:4n6)	Lipid	Phosphatidylcholine (PC)
rs12619507	rs12619507	2	5904390	intergenic	none	464	0.48753	0.104016	3.64833e-06	dopamine 3-O-sulfate	Amino Acid	Tyrosine Metabolism
rs10766561	rs10766561	11	19489018	intron	NAV2	474	0.298767	0.0637607	3.64991e-06	1-arachidonoyl-GPE (20:4n6)*	Lipid	Lysophospholipid
rs11755091	rs11755091	6	36723442	intron	CPNE5	473	0.434982	0.0928292	3.65072e-06	1-stearoyl-GPE (18:0)	Lipid	Lysophospholipid
rs13255914	rs13255914	8	97329366	intron	PTDSS1	444	0.150419	0.0320759	3.651e-06	glucuronate	Carbohydrate	Aminosugar Metabolism
rs12911402	rs12911402	15	92599394	intron	SLCO3A1	469	-0.316377	0.0675145	3.65478e-06	1-palmitoyl-2-oleoyl-GPC (16:0/18:1)	Lipid	Phosphatidylcholine (PC)
rs2832077	rs2832077	21	30141021	intergenic	none	473	0.353723	0.0754964	3.65989e-06	arachidonate (20:4n6)	Lipid	Polyunsaturated Fatty Acid (n3 and n6)
rs222495	rs222495	1	115136771	intron	DENND2C	467	0.41672	0.0889304	3.66158e-06	glucose	Carbohydrate	Glycolysis, Gluconeogenesis, and Pyruvate Metabolism
rs2341709	rs2341709	1	106089142	intergenic	none	467	0.311372	0.0664495	3.66269e-06	erucate (22:1n9)	Lipid	Long Chain Fatty Acid
rs710038	rs710038	14	62125638	downstream-gene	none	472	0.306979	0.0655241	3.66721e-06	N-palmitoyl-sphingosine (d18:1/16:0)	Lipid	Ceramides
rs6792170	rs6792170	3	56958358	intron	ARHGEF3	464	0.304759	0.0650377	3.6683e-06	cholate	Lipid	Primary Bile Acid Metabolism
rs6607988	#N/A	23	121695424	#N/A	#N/A	463	0.54006	0.115251	3.66909e-06	ethylmalonate	Amino Acid	Leucine, Isoleucine and Valine Metabolism
kgp11203543	rs79530398	5	101714813	intron	SLCO6A1	458	-0.62901	0.134219	3.67155e-06	N-(2-furoyl)glycine	Xenobiotics	Food Component/Plant
rs4700008	rs4700008	5	56044186	intergenic	none	397	-0.332822	0.0708836	3.67185e-06	1,2-dipalmitoyl-GPE (16:0/16:0)*	Lipid	Phosphatidylethanolamine (PE)
rs10751635	rs10751635	11	1062990	intergenic	none	472	-0.292053	0.0623456	3.67668e-06	dimethylarginine (SDMA + ADMA)	Amino Acid	Urea cycle; Arginine and Proline Metabolism
rs17717846	rs17717846	19	32576621	intergenic	none	477	0.300008	0.0640518	3.6767e-06	1-(1-enyl-palmitoyl)-2-arachidonoyl-GPE (P-16:0/20:4)*	Lipid	Plasmalogen
rs8058061	rs8058061	16	23653020	intron	DCTN5	473	-0.534091	0.114018	3.67738e-06	cortisone	Lipid	Corticosteroids
rs10794901	rs10794901	10	2351551	intron	LINC00701	466	-0.543312	0.115971	3.68107e-06	glycosyl-N-stearoyl-sphingosine (d18:1/18:0)	Lipid	Ceramides
rs5004556	rs5004556	7	77059517	intergenic	none	465	-0.31534	0.0673127	3.6865e-06	pregn steroid monosulfate C21H34O5S*	Lipid	Progestin Steroids
rs7833529	rs7833529	8	30455200	intron	GTF2E2	464	-0.298476	0.063712	3.68742e-06	N-acetyl-1-methylhistidine*	Amino Acid	Histidine Metabolism
kgp7059945	rs4423250	12	40715590	intron	LRRK2	474	0.506389	0.108122	3.689e-06	1-oleoyl-2-docosahexaenoyl-GPC (18:1/22:6)*	Lipid	Phosphatidylcholine (PC)
kgp9226704	rs76203458	14	30405179	intergenic	none	474	0.789396	0.168557	3.69299e-06	1-palmitoyl-2-linoleoyl-GPE (16:0/18:2)	Lipid	Phosphatidylethanolamine (PE)
rs7091845	rs7091845	10	100140237	downstream-gene	none	466	-1.04139	0.222332	3.69744e-06	N-methylpipecolate	Xenobiotics	Chemical
rs17487717	rs17487717	1	223486421	intron	SUSD4	466	-0.364102	0.0777402	3.70389e-06	N6-acetyllysine	Amino Acid	Lysine Metabolism
rs12798346	rs12798346	11	47583121	upstream-gene	none	466	-0.326676	0.0697514	3.70615e-06	1-oleoyl-2-linoleoyl-GPE (18:1/18:2)*	Lipid	Phosphatidylethanolamine (PE)
rs1596230	rs1596230	4	78396544	intergenic	none	472	-0.303089	0.0647273	3.70889e-06	oleoyl ethanolamide	Lipid	Endocannabinoid
rs2030945	rs2030945	2	57883201	intergenic	none	471	0.291488	0.0622494	3.71054e-06	3beta-hydroxy-5-cholestenoate	Lipid	Sterol
kgp11114994	rs145912121	11	1476232	intron	BRSK2	473	-1.18183	0.252404	3.71094e-06	1-(1-enyl-palmitoyl)-2-linoleoyl-GPC (P-16:0/18:2)*	Lipid	Plasmalogen
rs363326	rs363326	10	118990516	intergenic	none	470	0.447551	0.09558	3.71448e-06	1-lignoceroyl-GPC (24:0)	Lipid	Lysophospholipid
kgp2057199	rs776389	8	31784340	intron	NRG1	475	-0.442048	0.094419	3.71648e-06	gamma-glutamylglutamine	Peptide	Gamma-glutamyl Amino Acid
rs12306215	rs12306215	12	120041481	intron	TMEM233	448	-0.284582	0.0607416	3.71655e-06	retinal	Xenobiotics	Food Component/Plant
exm-rs1264323	rs1264323	6	30855907	intron	DDR1	474	-0.293322	0.0626506	3.71661e-06	1-stearoyl-2-oleoyl-GPS (18:0/18:1)	Lipid	Phosphatidylserine (PS)
rs278297	rs278297	19	32331526	intergenic	none	468	0.349517	0.074648	3.72343e-06	guanidinoacetate	Amino Acid	Creatine Metabolism
rs13091458	rs13091458	3	11970658	intergenic	none	462	-0.349463	0.0746267	3.72546e-06	1-palmitoyl-GPG (16:0)*	Lipid	Lysophospholipid
rs11132340	rs11132340	4	186638655	intron	SORBS2	467	-0.29375	0.0627382	3.72615e-06	1-methylhistidine	Amino Acid	Histidine Metabolism
rs7694213	rs7694213	4	54023351	intron	SCFD2	468	-0.286446	0.0611837	3.73155e-06	1-palmitoleoyl-GPC (16:1)*	Lipid	Lysophospholipid
kgp1901154	rs924191	12	25062084	intron	BCAT1	438	-0.29666	0.0633135	3.73207e-06	5-HETrE	Lipid	Eicosanoid
rs10003958	rs10003958	4	13370308	intron	RAB28	466	0.591815	0.126415	3.73964e-06	oleoyl-oleoyl-glycerol (18:1/18:1) [2]*	Lipid	Diacylglycerol
rs2214448	rs2214448	17	32394441	intron	ASIC2	477	-0.334797	0.0715357	3.74062e-06	3beta-hydroxy-5-cholestenoate	Lipid	Sterol
rs2287105	rs2287105	2	36818307	intron	FEZ2	467	-1.504	0.321279	3.741e-06	5alpha-pregnan-3beta,20alpha-diol monosulfate (2)	Lipid	Progestin Steroids
rs751645	rs751645	1	230429143	intergenic	none	460	-0.405276	0.0865578	3.7415e-06	2'-deoxyuridine	Nucleotide	Pyrimidine Metabolism, Uracil containing
rs7633407	rs7633407	3	32561253	intergenic	none	474	0.304459	0.0650495	3.74187e-06	beta-citrylglutamate	Amino Acid	Glutamate Metabolism
kgp5431932	rs1267842	6	6246261	intron	F13A1	462	0.24255	0.051807	3.74327e-06	gluconate	Xenobiotics	Food Component/Plant
kgp1919768	rs2552298	6	5337783	intron	FARS2	473	0.29322	0.0626478	3.7433e-06	isoleucine	Amino Acid	Leucine, Isoleucine and Valine Metabolism
rs1026162	#N/A	23	6631810	#N/A	#N/A	472	0.23403	0.0500055	3.7519e-06	citraconate/glutaconate	Energy	TCA Cycle
rs10012933	rs10012933	4	171722438	intergenic	none	477	0.601006	0.128434	3.75226e-06	1-stearoyl-2-linoleoyl-GPI (18:0/18:2)	Lipid	Phosphatidylinositol (PI)
rs2032203	rs2032203	21	21676974	intergenic	none	439	-0.30032	0.0641159	3.75679e-06	arachidonoylcarnitine (C20:4)	Lipid	Fatty Acid Metabolism(Acyl Carnitine)
rs7100333	rs7100333	10	123913826	intron	TACC2	360	-0.490654	0.10446	3.76101e-06	indoleacetylglutamine	Amino Acid	Tryptophan Metabolism
rs12309572	rs12309572	12	54074686	upstream-gene	none	466	-0.355692	0.0759981	3.76111e-06	androstenediol (3beta,17beta) disulfate (1)	Lipid	Androgenic Steroids
kgp2628461	rs992837	15	92599074	intron	SLCO3A1	470	-0.299135	0.063921	3.76184e-06	1-palmitoyl-2-oleoyl-GPC (16:0/18:1)	Lipid	Phosphatidylcholine (PC)
kgp4443185	rs77535144	7	153980904	intron	DPP6	473	0.639448	0.136654	3.76311e-06	ornithine	Amino Acid	Urea cycle; Arginine and Proline Metabolism
rs174546	rs174546	11	61569830	3-prime-UTR	FADS1	465	0.307985	0.0658078	3.76695e-06	1-oleoyl-2-linoleoyl-GPE (18:1/18:2)*	Lipid	Phosphatidylethanolamine (PE)
rs982404	rs982404	2	209641274	intergenic	none	395	0.392697	0.0837321	3.77096e-06	DSGEGDFXAEGGGVR*	Peptide	Fibrinogen Cleavage Peptide
rs6030352	rs6030352	20	41225020	intron	PTPRT	471	-0.313447	0.06699	3.77282e-06	octanoylcarnitine (C8)	Lipid	Fatty Acid Metabolism(Acyl Carnitine)
rs687623	rs687623	15	55731181	intron	DYX1C1,DYX1C1-CCPG1	431	0.306497	0.0654326	3.77385e-06	leucylalanine	Peptide	Dipeptide
rs7858253	rs7858253	9	138149166	intergenic	none	410	0.309847	0.0661062	3.77725e-06	campesterol	Lipid	Sterol
kgp5516875	rs45525431	14	30334527	intron	PRKD1	468	0.893677	0.191006	3.78293e-06	phenol sulfate	Amino Acid	Tyrosine Metabolism
rs6030381	rs6030381	20	41256291	intron	PTPRT	469	-0.298209	0.0637423	3.78847e-06	decanoylcarnitine (C10)	Lipid	Fatty Acid Metabolism(Acyl Carnitine)
rs7615026	rs7615026	3	155152505	intergenic	none	474	0.320381	0.0684984	3.79852e-06	choline	Lipid	Phospholipid Metabolism
rs2088361	rs2088361	1	48362713	intron	TRABD2B	394	-0.323255	0.0689522	3.80587e-06	linoleoyl-arachidonoyl-glycerol (18:2/20:4) [2]*	Lipid	Diacylglycerol
kgp1124753	rs9383939	6	152006178	intergenic	none	463	-0.518626	0.110863	3.8062e-06	5alpha-pregnan-3beta,20beta-diol monosulfate (1)	Lipid	Progestin Steroids
rs633142	rs633142	8	102466767	intergenic	none	463	0.291234	0.0622574	3.80935e-06	trigonelline (N'-methylnicotinate)	Cofactors and Vitamins	Nicotinate and Nicotinamide Metabolism
kgp1845405	rs61915873	11	48109992	intron	PTPRJ	455	-0.706585	0.151024	3.81423e-06	N-acetyl-aspartyl-glutamate (NAAG)	Amino Acid	Glutamate Metabolism
kgp25473612	rs139680855	18	18666745	intron	ROCK1	477	0.978978	0.209366	3.81497e-06	sphingomyelin (d18:1/19:0, d19:1/18:0)*	Lipid	Sphingolipid Metabolism
kgp10696204	rs3821605	3	13625471	intron	FBLN2	428	-0.486429	0.103891	3.81728e-06	N-stearoyltaurine	Lipid	Endocannabinoid
rs7623634	rs7623634	3	174608936	intron	NAALADL2	466	-0.336781	0.0720073	3.81834e-06	1-palmitoyl-2-oleoyl-GPE (16:0/18:1)	Lipid	Phosphatidylethanolamine (PE)
kgp7297032	rs76756692	6	73561093	intron	KCNQ5	472	-0.60145	0.128626	3.82463e-06	1-linolenoyl-GPC (18:3)*	Lipid	Lysophospholipid
rs8021311	rs8021311	14	105906073	intron	MTA1	257	-0.499686	0.105802	3.82898e-06	bilirubin (Z,Z)	Cofactors and Vitamins	Hemoglobin and Porphyrin Metabolism
rs10847899	rs10847899	12	130022144	intron	TMEM132D	463	0.312609	0.0668437	3.83069e-06	ethylmalonate	Amino Acid	Leucine, Isoleucine and Valine Metabolism
rs7635421	rs7635421	3	74523135	intron	CNTN3	461	-0.467048	0.099862	3.8312e-06	N-palmitoyl-sphinganine (d18:0/16:0)	Lipid	Sphingolipid Metabolism
rs2627272	rs2627272	8	2755070	intergenic	none	478	-0.381534	0.0816141	3.83187e-06	sulfate*	Xenobiotics	Chemical
rs12758374	rs12758374	1	78590255	intron	GIPC2	473	-0.289977	0.0620223	3.833e-06	1-palmitoyl-2-arachidonoyl-GPC (16:0/20:4n6)	Lipid	Phosphatidylcholine (PC)
kgp2568784	rs12472172	2	46023916	intron	PRKCE	448	0.278616	0.0595526	3.83302e-06	5-methylthioadenosine (MTA)	Amino Acid	Polyamine Metabolism
kgp30809850	#N/A	23	32516869	#N/A	#N/A	433	-0.583416	0.124648	3.83327e-06	docosahexaenoylcarnitine (C22:6)*	Lipid	Fatty Acid Metabolism(Acyl Carnitine)
rs6833161	rs6833161	4	88889605	intergenic	none	431	0.30508	0.0651788	3.83567e-06	oleoyl-arachidonoyl-glycerol (18:1/20:4) [2]*	Lipid	Diacylglycerol
kgp24722415	rs131715	22	51066921	upstream-gene	none	470	-0.277367	0.0593249	3.83901e-06	1-palmitoyl-2-oleoyl-GPC (16:0/18:1)	Lipid	Phosphatidylcholine (PC)
rs4665202	rs4665202	2	23419038	intergenic	none	472	0.665129	0.142271	3.84046e-06	3-ureidopropionate	Nucleotide	Pyrimidine Metabolism, Uracil containing
rs17502134	rs17502134	7	70145442	intron	AUTS2	462	0.320821	0.068606	3.84058e-06	serotonin	Amino Acid	Tryptophan Metabolism
kgp1228518	rs2345638	2	152934302	intron	CACNB4	470	-0.282443	0.0604129	3.84229e-06	palmitoylcarnitine (C16)	Lipid	Fatty Acid Metabolism(Acyl Carnitine)
rs7519354	rs7519354	1	216096735	intron	USH2A	471	-0.422099	0.0902871	3.84265e-06	isovalerate	Amino Acid	Leucine, Isoleucine and Valine Metabolism
rs5905587	#N/A	23	43833996	#N/A	#N/A	357	-0.246474	0.052523	3.84813e-06	N-alpha-acetylornithine	Amino Acid	Urea cycle; Arginine and Proline Metabolism
rs12583114	rs12583114	13	98763904	intergenic	none	457	0.327686	0.0700719	3.84903e-06	tiglylcarnitine (C5:1-DC)	Amino Acid	Leucine, Isoleucine and Valine Metabolism
kgp10041814	rs73512719	6	102208953	intron	GRIK2	436	-1.18808	0.253907	3.84933e-06	1,7-dimethylurate	Xenobiotics	Xanthine Metabolism
kgp37242185	rs36064584	12	51201516	intron	ATF1	418	-1.24331	0.265568	3.85123e-06	propionylglycine	Lipid	Fatty Acid Metabolism (also BCAA Metabolism)
rs2593397	rs2593397	9	17451550	intron	CNTLN	473	-0.513338	0.10982	3.85148e-06	gamma-glutamylthreonine	Peptide	Gamma-glutamyl Amino Acid
rs1037100	rs1037100	5	142938663	intron	NR3C1	266	-0.364171	0.0771887	3.85309e-06	indolin-2-one	Xenobiotics	Food Component/Plant
kgp972422	rs114738345	5	36607719	intron	SLC1A3	475	0.687192	0.147029	3.85631e-06	creatinine	Amino Acid	Creatine Metabolism
kgp389387	rs10870289	10	134109072	intron	STK32C	478	0.300134	0.064222	3.85812e-06	N-acetylalanine	Amino Acid	Alanine and Aspartate Metabolism
rs16925614	rs16925614	11	34492309	intron	CAT	448	0.464975	0.0994159	3.85833e-06	eugenol sulfate	Xenobiotics	Food Component/Plant
kgp6589258	rs762645	1	227107912	intron	ADCK3	468	0.430966	0.0921947	3.85908e-06	diglycerol	Xenobiotics	Chemical
kgp4183297	rs4147923	19	1062701	intron	ABCA7	432	0.321427	0.068696	3.86316e-06	5-dodecenoate (12:1n7)	Lipid	Medium Chain Fatty Acid
rs10766561	rs10766561	11	19489018	intron	NAV2	466	0.298166	0.0637859	3.86403e-06	1-palmitoyl-2-arachidonoyl-GPI (16:0/20:4)*	Lipid	Phosphatidylinositol (PI)
rs17090058	rs17090058	18	53755311	intron	LOC100505474	473	0.54209	0.11599	3.86474e-06	eicosapentaenoate (EPA; 20:5n3)	Lipid	Polyunsaturated Fatty Acid (n3 and n6)
rs7515340	rs7515340	1	41386871	intergenic	none	468	0.286269	0.0612444	3.86476e-06	ergothioneine	Xenobiotics	Food Component/Plant
rs11857753	rs11857753	15	88747766	intron	NTRK3	471	-1.24055	0.265435	3.86826e-06	androsterone sulfate	Lipid	Androgenic Steroids
rs7701203	rs7701203	5	140178042	intron	PCDHA2,PCDHA1	471	1.10084	0.235544	3.8688e-06	1-oleoyl-GPC (18:1)	Lipid	Lysophospholipid
kgp11301828	rs11894317	2	163487003	intron	KCNH7	347	-0.95827	0.204163	3.86896e-06	palmitoyl-oleoyl-glycerol (16:0/18:1) [1]*	Lipid	Diacylglycerol
rs591441	rs591441	10	6511386	intron	PRKCQ	277	-0.434394	0.0921832	3.882e-06	pimelate (heptanedioate)	Lipid	Fatty Acid, Dicarboxylate
rs2410608	rs2410608	8	19137542	intergenic	none	473	0.388713	0.0831891	3.88207e-06	myristate (14:0)	Lipid	Long Chain Fatty Acid
kgp5498414	rs9810955	3	33039577	intron	GLB1,TMPPE	470	-0.887049	0.189827	3.88323e-06	stearoylcholine*	Lipid	Fatty Acid Metabolism (Acyl Choline)
rs176788	rs176788	14	46285478	intergenic	none	468	-0.283797	0.0607306	3.88553e-06	1-stearoyl-GPC (18:0)	Lipid	Lysophospholipid
kgp10084726	rs79658284	3	46646616	intergenic	none	334	-0.938463	0.199863	3.88866e-06	palmitoloelycholine	Lipid	Fatty Acid Metabolism (Acyl Choline)
rs6030352	rs6030352	20	41225020	intron	PTPRT	470	-0.320037	0.0684922	3.8891e-06	cis-4-decenoylcarnitine (C10:1)	Lipid	Fatty Acid Metabolism(Acyl Carnitine)
kgp4817202	rs1255976	14	64643222	intron	SYNE2	245	-0.429149	0.0908351	3.88952e-06	dihydroorotate	Nucleotide	Pyrimidine Metabolism, Orotate containing
rs6994902	rs6994902	8	121855464	intergenic	none	428	0.509378	0.108898	3.8992e-06	umbelliferone sulfate	Xenobiotics	Food Component/Plant
rs6682568	rs6682568	1	157263272	intergenic	none	373	-0.294	0.062734	3.90245e-06	heptanoate (7:0)	Lipid	Medium Chain Fatty Acid
rs757016	#N/A	23	13065175	#N/A	#N/A	475	0.21628	0.0463009	3.90451e-06	indoleacetate	Amino Acid	Tryptophan Metabolism
rs10983619	rs10983619	9	120086176	intron	ASTN2	470	0.319156	0.06832	3.90951e-06	3-methyl-2-oxovalerate	Amino Acid	Leucine, Isoleucine and Valine Metabolism
rs6075190	rs6075190	20	17259592	intron	PCSK2	469	-0.37776	0.0808639	3.9104e-06	lysine	Amino Acid	Lysine Metabolism
exm2272040	rs7982191	13	94258470	intron	GPC6	466	0.937404	0.200666	3.91876e-06	5alpha-pregnan-3beta,20alpha-diol monosulfate (2)	Lipid	Progestin Steroids
rs12409286	rs12409286	1	177971147	downstream-gene	none	425	-0.306344	0.0655026	3.9202e-06	5alpha-androstan-3alpha,17beta-diol disulfate	Lipid	Androgenic Steroids
rs1304358	rs1304358	2	198969583	intron	PLCL1	383	-0.325941	0.0695916	3.92032e-06	3-acetylphenol sulfate	Xenobiotics	Chemical
kgp4875493	rs62460511	7	44861118	intergenic	none	470	-0.556843	0.119216	3.92069e-06	gamma-glutamyltyrosine	Peptide	Gamma-glutamyl Amino Acid
kgp11460539	rs3731030	19	48623948	intron	LIG1	477	0.560003	0.119921	3.92612e-06	N-acetylserine	Amino Acid	Glycine, Serine and Threonine Metabolism
rs2874146	rs2874146	14	22374399	intergenic	none	455	-0.308103	0.0659466	3.93344e-06	tyramine O-sulfate	Amino Acid	Tyrosine Metabolism
rs11724758	rs11724758	4	120239878	3-prime-UTR	FABP2	473	0.278131	0.0595599	3.93444e-06	androsterone sulfate	Lipid	Androgenic Steroids
kgp10541011	rs73079474	12	21340207	intron	SLCO1B1	463	0.776109	0.166164	3.93858e-06	glycochenodeoxycholate glucuronide (1)	Lipid	Primary Bile Acid Metabolism
rs2972619	rs2972619	19	48406374	upstream-gene	none	472	-0.383189	0.0820626	3.94193e-06	androstenediol (3beta,17beta) disulfate (1)	Lipid	Androgenic Steroids
rs7160510	rs7160510	14	71111361	intron	TTC9	462	-0.392369	0.0840097	3.94475e-06	3-carboxy-4-methyl-5-propyl-2-furanpropanoate (CMPF)	Lipid	Fatty Acid, Dicarboxylate
rs10925806	rs10925806	1	239213531	intergenic	none	353	0.335423	0.0715486	3.94647e-06	N-formylanthranilic acid	Amino Acid	Tryptophan Metabolism
rs2219587	rs2219587	4	136151551	intergenic	none	469	0.295831	0.0633536	3.94758e-06	ergothioneine	Xenobiotics	Food Component/Plant
rs4239442	rs4239442	18	22955544	intergenic	none	474	-0.318108	0.0681347	3.9497e-06	sphingomyelin (d18:1/18:1, d18:2/18:0)	Lipid	Sphingolipid Metabolism
rs2121243	rs2121243	2	114099346	intergenic	none	475	-0.303723	0.0650597	3.95565e-06	gamma-glutamylthreonine	Peptide	Gamma-glutamyl Amino Acid
rs1878315	rs1878315	18	41728970	intergenic	none	429	-0.323618	0.069234	3.95634e-06	N-stearoyltaurine	Lipid	Endocannabinoid
kgp35066034	#N/A	6	73562367	intron	KCNQ5	471	-0.601264	0.128783	3.95652e-06	1-linolenoyl-GPC (18:3)*	Lipid	Lysophospholipid
rs9380529	rs9380529	6	35675696	intron	FKBP5	423	0.318197	0.0680637	3.95901e-06	2-oleoylglycerol (18:1)	Lipid	Monoacylglycerol
rs11016394	rs11016394	10	130427652	intergenic	none	474	-0.675058	0.144612	3.96339e-06	sphingomyelin (d18:1/14:0, d16:1/16:0)*	Lipid	Sphingolipid Metabolism
rs12684467	rs12684467	9	32850506	intergenic	none	475	-0.463396	0.0992735	3.9649e-06	orotidine	Nucleotide	Pyrimidine Metabolism, Orotate containing
rs10743966	rs10743966	12	11747116	intergenic	none	471	-0.37276	0.0798488	3.96533e-06	hexanoylcarnitine (C6)	Lipid	Fatty Acid Metabolism(Acyl Carnitine)
rs3764159	rs3764159	14	22984586	intergenic	none	466	0.409586	0.0877262	3.96547e-06	dopamine 3-O-sulfate	Amino Acid	Tyrosine Metabolism
kgp30720412	#N/A	23	41515999	#N/A	#N/A	463	-0.529286	0.113357	3.96694e-06	N-acetylisoleucine	Amino Acid	Leucine, Isoleucine and Valine Metabolism
rs6798973	rs6798973	3	184184235	intergenic	none	473	0.39039	0.0836318	3.96759e-06	pyroglutamine*	Amino Acid	Glutamate Metabolism
kgp9053293	rs75864380	2	29458170	intron	ALK	470	0.496423	0.106343	3.97083e-06	linolenate [alpha or gamma; (18:3n3 or 6)]	Lipid	Polyunsaturated Fatty Acid (n3 and n6)
rs10038356	rs10038356	5	2829191	intergenic	none	466	0.308841	0.0661547	3.97354e-06	2-methylcitrate/homocitrate	Energy	TCA Cycle
rs9894816	rs9894816	17	14750443	intergenic	none	313	-0.438815	0.0934429	3.97454e-06	4-hydroxyglutamate	Amino Acid	Glutamate Metabolism
rs10938494	rs10938494	4	47563448	intron	ATP10D	439	0.339706	0.0727175	3.98017e-06	glycosyl-N-behenoyl-sphingosine (d18:1/22:0)*	Lipid	Ceramides
rs10224339	rs10224339	7	115795139	intron	TFEC	454	0.29368	0.0628937	3.98273e-06	N-oleoyltaurine	Lipid	Endocannabinoid
kgp5033185	rs33942096	3	49166220	synonymous	LAMB2	448	-1.22461	0.262216	3.98302e-06	caffeine	Xenobiotics	Xanthine Metabolism
kgp6117294	rs117074838	12	120222207	intron	CIT	448	1.05941	0.226863	3.99013e-06	1,2,3-benzenetriol sulfate (2)	Xenobiotics	Chemical
rs7162995	rs7162995	15	58513632	intergenic	none	459	-0.350165	0.0750085	3.99187e-06	5alpha-androstan-3alpha,17beta-diol monosulfate (1)	Lipid	Androgenic Steroids
rs7633306	rs7633306	3	181962608	intergenic	none	473	0.964942	0.206781	3.995e-06	eicosapentaenoate (EPA; 20:5n3)	Lipid	Polyunsaturated Fatty Acid (n3 and n6)
rs1012188	rs1012188	4	58272082	intergenic	none	472	-0.268769	0.0575982	4.001e-06	1-palmitoyl-2-palmitoleoyl-GPC (16:0/16:1)*	Lipid	Phosphatidylcholine (PC)
rs4714084	rs4714084	6	37585221	intergenic	none	472	0.31713	0.0679635	4.0028e-06	dodecanedioate	Lipid	Fatty Acid, Dicarboxylate
kgp10229083	rs2924845	15	101597266	intron	LRRK1	469	0.300243	0.0643399	4.00326e-06	N-acetylleucine	Amino Acid	Leucine, Isoleucine and Valine Metabolism
rs1877713	rs1877713	2	219135013	upstream-gene	none	473	-1.17717	0.2523	4.00876e-06	4-guanidinobutanoate	Amino Acid	Guanidino and Acetamido Metabolism
rs6826687	rs6826687	4	108980772	intron	LEF1	460	0.775058	0.166065	4.01107e-06	4-ethylphenylsulfate	Xenobiotics	Benzoate Metabolism
rs456396	rs456396	9	135562800	intron	GTF3C4	469	0.312994	0.0670817	4.01525e-06	cis-4-decenoylcarnitine (C10:1)	Lipid	Fatty Acid Metabolism(Acyl Carnitine)
kgp12502072	rs17786067	2	115526368	intron	DPP10	441	-0.786591	0.16846	4.01732e-06	glycosyl-N-behenoyl-sphingosine (d18:1/22:0)*	Lipid	Ceramides
kgp11812460	rs3093008	6	167549536	5-prime-UTR	CCR6	477	-0.84284	0.180682	4.01849e-06	carnitine	Lipid	Carnitine Metabolism
kgp2940637	rs7108848	11	35409341	intron	SLC1A2	471	-0.405724	0.0869652	4.0204e-06	sphingomyelin (d18:1/25:0, d19:0/24:1, d20:1/23:0, d19:1/24:0)*	Lipid	Sphingolipid Metabolism
rs304658	rs304658	4	124108270	intron	SPATA5	474	0.375171	0.0804236	4.02155e-06	1-palmitoyl-2-docosahexaenoyl-GPC (16:0/22:6)	Lipid	Phosphatidylcholine (PC)
rs7326323	rs7326323	13	24661095	intron	SPATA13	466	-0.320863	0.0687687	4.02267e-06	5alpha-pregnan-3beta,20alpha-diol disulfate	Lipid	Progestin Steroids
rs9806110	rs9806110	14	31986756	intergenic	none	476	-0.44704	0.0958381	4.02486e-06	1-stearoyl-2-arachidonoyl-GPI (18:0/20:4)	Lipid	Phosphatidylinositol (PI)
rs10153461	rs10153461	19	18095251	intron	KCNN1	469	0.304117	0.0651903	4.03019e-06	1,2-dilinoleoyl-GPC (18:2/18:2)	Lipid	Phosphatidylcholine (PC)
rs6906370	rs6906370	6	104503032	intergenic	none	469	-0.593163	0.12715	4.03023e-06	pregnen-diol disulfate C21H34O8S2*	Lipid	Progestin Steroids
kgp7527962	rs1017033	7	158827401	intron	VIPR2	334	-0.555649	0.118536	4.0324e-06	cysteine-glutathione disulfide	Amino Acid	Glutathione Metabolism
kgp3501041	rs72800723	5	152873959	intron	GRIA1	468	-0.551652	0.118252	4.03297e-06	1-arachidonoyl-GPA (20:4)	Lipid	Lysophospholipid
kgp6711522	rs4702381	5	6665364	intron	SRD5A1	473	-0.308378	0.0661134	4.03434e-06	1-stearoyl-2-linoleoyl-GPC (18:0/18:2)*	Lipid	Phosphatidylcholine (PC)
rs7529770	rs7529770	1	211108733	intron	KCNH1	472	-0.295004	0.063245	4.03485e-06	alanine	Amino Acid	Alanine and Aspartate Metabolism
kgp4724841	rs75293486	8	82570458	3-prime-UTR	IMPA1	467	-0.70099	0.150266	4.03576e-06	ximenoylcarnitine (C26:1)*	Lipid	Fatty Acid Metabolism(Acyl Carnitine)
rs7580173	rs7580173	2	11548607	intergenic	none	445	0.3361	0.0720063	4.03828e-06	15-methylpalmitate	Lipid	Fatty Acid, Branched
kgp6035004	rs2768367	10	12497770	intron	CAMK1D	465	0.441428	0.0946269	4.04163e-06	cholate	Lipid	Primary Bile Acid Metabolism
rs9287712	rs9287712	2	9815939	intergenic	none	468	0.298079	0.0639036	4.04287e-06	1-methylnicotinamide	Cofactors and Vitamins	Nicotinate and Nicotinamide Metabolism
rs1793319	rs1793319	1	174764608	intron	RABGAP1L	471	-0.301002	0.0645375	4.04597e-06	N-acetylleucine	Amino Acid	Leucine, Isoleucine and Valine Metabolism
rs6944635	rs6944635	7	46171884	intergenic	none	290	-0.502573	0.106957	4.0467e-06	palmitoleoyl-arachidonoyl-glycerol (16:1/20:4) [2]*	Lipid	Diacylglycerol
rs8079471	rs8079471	17	30218317	intron	UTP6	462	0.319817	0.0685568	4.04731e-06	N-delta-acetylornithine	Amino Acid	Urea cycle; Arginine and Proline Metabolism
rs12355982	rs12355982	10	66727627	intergenic	none	450	-0.330318	0.0707855	4.04809e-06	1-linolenoylglycerol (18:3)	Lipid	Monoacylglycerol
rs521153	rs521153	10	6565099	intron	PRKCQ	473	-0.275785	0.0591393	4.05441e-06	glycylvaline	Peptide	Dipeptide
rs7333781	rs7333781	13	24644552	intron	SPATA13	460	0.294606	0.063156	4.05701e-06	N-oleoyltaurine	Lipid	Endocannabinoid
rs10042431	rs10042431	5	115328436	intron	AQPEP	457	0.435715	0.0933998	4.05803e-06	tiglylcarnitine (C5:1-DC)	Amino Acid	Leucine, Isoleucine and Valine Metabolism
rs2283348	rs2283348	12	111287726	intron	CCDC63	462	0.30284	0.0649266	4.05961e-06	1-methylnicotinamide	Cofactors and Vitamins	Nicotinate and Nicotinamide Metabolism
kgp1228518	rs2345638	2	152934302	intron	CACNB4	441	0.319662	0.0684944	4.06095e-06	HWESASXX*	Peptide	Polypeptide
rs7737174	rs7737174	5	31504251	intron	DROSHA	470	-0.320329	0.0686948	4.06542e-06	docosapentaenoate (n3 DPA; 22:5n3)	Lipid	Polyunsaturated Fatty Acid (n3 and n6)
rs12882698	rs12882698	14	20486424	upstream-gene	none	473	-0.307106	0.0658665	4.0686e-06	sphingomyelin (d18:1/20:2, d18:2/20:1, d16:1/22:2)*	Lipid	Sphingolipid Metabolism
rs11826839	rs11826839	11	117790769	intron	TMPRSS13	467	-0.343957	0.0737627	4.07327e-06	taurocholenate sulfate	Lipid	Secondary Bile Acid Metabolism
kgp6785414	rs115990622	1	216833902	intron	ESRRG	473	0.941287	0.2019	4.07617e-06	1-stearoyl-2-arachidonoyl-GPI (18:0/20:4)	Lipid	Phosphatidylinositol (PI)
rs6952221	rs6952221	7	10116825	intergenic	none	356	-0.511057	0.109194	4.07831e-06	indole-3-carboxylic acid	Amino Acid	Tryptophan Metabolism
rs2690110	rs2690110	6	25328567	intron	LRRC16A	468	-0.304912	0.0653963	4.0801e-06	alpha-hydroxyisovalerate	Amino Acid	Leucine, Isoleucine and Valine Metabolism
kgp7856683	rs73512374	16	5095834	intron	C16orf89	463	-0.403683	0.0865735	4.08475e-06	N-acetylproline	Amino Acid	Urea cycle; Arginine and Proline Metabolism
rs9889442	rs9889442	17	33739949	intron	SLFN12	474	-0.368704	0.079095	4.08579e-06	cortisol	Lipid	Corticosteroids
kgp8870598	rs2471088	8	140618128	intron	KCNK9	473	-0.976714	0.209522	4.08604e-06	androstenediol (3beta,17beta) disulfate (2)	Lipid	Androgenic Steroids
rs4791016	rs4791016	17	64887517	intergenic	none	460	0.334219	0.071674	4.08884e-06	oleoyl-arachidonoyl-glycerol (18:1/20:4) [1]*	Lipid	Diacylglycerol
rs1830426	rs1830426	11	18419534	intron	LDHA	479	0.313516	0.0672673	4.08967e-06	maleate	Lipid	Fatty Acid, Dicarboxylate
newrs111460754	rs111460754	2	20234723	intron-near-splice	LAPTM4A	460	1.30772	0.280455	4.09272e-06	pipecolate	Amino Acid	Lysine Metabolism
rs1552313	rs1552313	8	93202710	intergenic	none	477	0.301313	0.0646489	4.09395e-06	sphingomyelin (d18:1/19:0, d19:1/18:0)*	Lipid	Sphingolipid Metabolism
rs1491627	rs1491627	12	100401695	intergenic	none	470	-0.307408	0.0659458	4.09486e-06	N1-methylinosine	Nucleotide	Purine Metabolism, (Hypo)Xanthine/Inosine containing
rs11776694	rs11776694	8	134512809	intron	ST3GAL1	421	0.350591	0.0751066	4.09657e-06	4-vinylguaiacol sulfate	Xenobiotics	Food Component/Plant
rs10260454	rs10260454	7	7876466	intron	RPA3-AS1	473	-0.307935	0.0660669	4.09875e-06	lactosyl-N-palmitoyl-sphingosine (d18:1/16:0)	Lipid	Ceramides
rs11609005	rs11609005	12	9947200	intergenic	none	468	0.313347	0.0672203	4.09987e-06	1-oleoylglycerol (18:1)	Lipid	Monoacylglycerol
rs3068	rs3068	15	60715643	3-prime-UTR	NARG2	469	-0.260872	0.055965	4.10051e-06	creatinine	Amino Acid	Creatine Metabolism
rs2292350	rs2292350	17	6901672	intron	ALOX12,LOC100506713	475	-0.29753	0.0638392	4.10084e-06	1-oleoyl-2-docosahexaenoyl-GPC (18:1/22:6)*	Lipid	Phosphatidylcholine (PC)
rs1356660	rs1356660	2	235132912	intergenic	none	252	-0.456674	0.0969689	4.10498e-06	acesulfame	Xenobiotics	Food Component/Plant
rs4868367	rs4868367	5	173675031	intergenic	none	471	0.320523	0.0687699	4.10633e-06	palmitoleate (16:1n7)	Lipid	Long Chain Fatty Acid
kgp10386705	rs3733217	4	3107334	intron	HTT	454	-0.973271	0.208739	4.11108e-06	tiglylcarnitine (C5:1-DC)	Amino Acid	Leucine, Isoleucine and Valine Metabolism
rs7645264	rs7645264	3	12899890	intergenic	none	268	0.604269	0.128492	4.11291e-06	adrenoylcarnitine (C22:4)*	Lipid	Fatty Acid Metabolism(Acyl Carnitine)
rs6572667	rs6572667	14	50847861	intron	CDKL1	305	0.460454	0.0981627	4.11438e-06	glycolithocholate	Lipid	Secondary Bile Acid Metabolism
rs10746009	rs10746009	12	105442186	intron	ALDH1L2	474	-0.288581	0.0619294	4.1182e-06	sulfate*	Xenobiotics	Chemical
rs7173988	rs7173988	15	98369781	intron	LINC00923	465	-0.300764	0.0645331	4.12361e-06	nicotinamide	Cofactors and Vitamins	Nicotinate and Nicotinamide Metabolism
kgp6078502	rs6904856	6	154467132	intron	OPRM1	474	0.35162	0.0754659	4.12785e-06	docosadienoate (22:2n6)	Lipid	Polyunsaturated Fatty Acid (n3 and n6)
rs1376803	rs1376803	1	195866450	intergenic	none	472	0.343918	0.0738096	4.12829e-06	adenine	Nucleotide	Purine Metabolism, Adenine containing
[truncated: 2,106 more rows]
